# Supplementary material for: Parenchymal and Dyshoric Fibrillar Amyloid Pathology in the rTg-D Rat Model of Cerebral Amyloid Angiopathy Type-2
Source: Am J Pathol. 2025 Jul 17;195(11):2213–32. doi: 10.1016/j.ajpath.2025.06.008 (PMC12597696; doi:10.1016/j.ajpath.2025.06.008)
Supplement: Supplemental Table S1 [file mmc1.xlsx]

## Sheet: Table S1
Supplemental Table 1: Differentially Expressed Proteins in rTg-D HEM Rat Brains. Accession numbers were obtained from Uniprot.org.
Accession ID	Gene ID	Despcription	Expression Ratio	p value	Adjusted p value
Increased Proteins
P63259	Actg1	Actin, cytoplasmic 2	1.99211	0.0387685	0.369073
Q9JMB5	Adrm1	Proteasomal ubiquitin receptor ADRM1	2.22944	0.0240333	0.318982
F7FAY5	Albfm1	Albumin superfamily member 1	58.3435	0.027077	0.324989
P07150	Anxa1	Annexin A1	1.65472	0.00045099	0.102846
P14669	Anxa3	Annexin A3	1.6042	0.0110415	0.261298
P55260	Anxa4	Annexin A4	1.53858	0.0147162	0.288404
D3ZDZ1	Apbb1ip	Amyloid beta A4 precursor protein-binding family B member 1-interacting protein	1.52017	0.000455486	0.0993554
P23593	Apod	Apolipoprotein D	2.18788	0.000977971	0.122662
P02650	Apoe	Apolipoprotein E	2.21832	0.0020169	0.142518
P08592	App	Amyloid-beta precursor protein	2.92456	0.000595072	0.102947
A0A8I6AKB0	Asmtl	Acetylserotonin O-methyltransferase-like	1.92828	0.00828515	0.24308
P07151	B2m	Beta-2-microglobulin	1.85498	0.017346	0.306426
A6JVV4	Bcs1l	Mitochondrial chaperone BCS1	1.652	0.00219486	0.14489
A6HN85	C1qtnf4	C1q and TNF related 4	2.76532	0.00669708	0.239995
P08649	C4	Complement C4	1.82459	0.0126978	0.271085
Q6MG90	C4b	Complement C4B (Chido blood group)	1.53884	0.00047278	0.0948776
D3ZWD6	C8a	Complement C8 alpha chain	1.67161	0.0458665	0.376616
Q6AYC4	Capg	Macrophage-capping protein	1.68187	0.00213207	0.146528
P26051	Cd44	CD44 antigen	2.06741	0.000992442	0.121441
F7ESI5	Cfhr1	Complement factor H-related 1	3.53461	0.031076	0.342656
P97586	Cgref1	Cell growth regulator with EF hand domain protein 1	1.58172	0.000222559	0.111658
O35314	Chgb	Secretogranin-1	1.5787	0.03014	0.338282
Q9WTV1	Chi3l1	Chitinase-3-like protein 1	2.69134	0.0475178	0.375428
G3V7A9	Cldn10	Claudin 10	2.03096	0.0120433	0.268538
G3V828	Cnpy3	Canopy FGF signaling regulator 3	1.65922	0.0438545	0.379342
P23928	Cryab	Alpha-crystallin B chain	1.64732	0.00461351	0.197829
Q00495	Csf1r	Macrophage colony-stimulating factor 1 receptor	1.62561	0.00898366	0.253208
P24268	Ctsd	Cathepsin D	1.54093	0.0487908	0.373715
Q02765	Ctss	Cathepsin S	2.37378	0.00108024	0.123172
Q9R1T3	Ctsz	Cathepsin Z	2.05644	0.0316975	0.342729
Q6AY12	Cyb5r2	NADH-cytochrome b5 reductase 2	1.53831	0.00406582	0.180515
Q498R7	Czib	CXXC motif containing zinc binding protein	1.66785	0.0132438	0.280354
D4A4U1	Ece2	endothelin-converting enzyme 1	1.71421	0.0139936	0.28539
D4A2W1	Enpp4	bis(5'-adenosyl)-triphosphatase	2.76396	0.0035777	0.175974
P60841	Ensa	Alpha-endosulfine	1.61555	0.0382715	0.368538
A0A8I5ZX10	ENSRNOG00000063329	Ig-like domain-containing protein	2.71387	0.0044701	0.193332
A0A0G2K828	ENSRNOG00000066380	Ig-like domain-containing protein	1.62218	0.0445664	0.379609
A0A8I6AI41	ENSRNOG00000066406	Ig-like domain-containing protein	1.90067	0.0261223	0.322797
A0A8I6GLU1	ENSRNOG00000070189	Ig-like domain-containing protein	8.22179	0.0216311	0.312748
F1M652	Fcrl2	Fc receptor-like 2	5.59418	0.0115097	0.266101
P61149	Fgf1	Fibroblast growth factor 1	2.10808	0.00886446	0.252688
P97534	Fkbp1b	Peptidyl-prolyl cis-trans isomerase FKBP1B	1.54449	0.0167186	0.302805
P17164	Fuca1	Tissue alpha-L-fucosidase	1.51895	0.0072905	0.240634
Q5BJK8	Golim4	Golgi integral membrane protein 4	4.4889	0.0396722	0.374126
F7F5Q9	Hcls1	Hematopoietic cell specific Lyn substrate 1	76.6623	0.0258363	0.323243
P06866	Hp	Haptoglobin	1.86067	0.0275297	0.325746
Q99PS8	Hrg	Histidine-rich glycoprotein	1.60169	0.00327321	0.174699
Q9QZK5	Htra1	Serine protease HTRA1	4.13112	0.000264799	0.110708
Q00238	Icam1	Intercellular adhesion molecule 1	1.81092	0.015136	0.287641
B2RYB8	Itgb2	Integrin beta	1.68266	0.00168642	0.145876
Q63416	Itih3	Inter-alpha-trypsin inhibitor heavy chain H3	1.56542	7.7084e-05	0.0966826
G3V6G1	Jchain	Joining chain of multimeric IgA and IgM	2.04642	0.00556826	0.221714
Q920F3	Khdrbs2	KH domain-containing, RNA-binding, signal transduction-associated protein 2	3.01812	0.00108101	0.12052
Q6IMF3	Krt1	Keratin, type II cytoskeletal 1	1.84786	0.0181019	0.307855
Q6P6Q2	Krt5	Keratin, type II cytoskeletal 5	1.50402	0.0454557	0.38072
A0A0G2K4H7	Krt78	Keratin 78	1.91916	0.0474994	0.375875
P14562	Lamp1	Lysosome-associated membrane glycoprotein 1	1.50155	0.0487319	0.374982
P17046	Lamp2	Lysosome-associated membrane glycoprotein 2	1.66788	0.0372738	0.36957
A0A0G2K0D3	Lmod1	Leiomodin-1	1.53277	0.00765716	0.244688
M0R8H5	Lrg1	Leucine-rich alpha-2-glycoprotein 1	528.614	0.0241622	0.319846
D3ZFS7	Lyplal1	palmitoyl-protein hydrolase	1951.52	0.029772	0.336411
Q7TPB7	Mal2	MAL2A	1.6541	0.0103349	0.257962
Q80XX4	Mustn1	Musculoskeletal embryonic nuclear protein 1	2.19505	0.00224092	0.146009
Q29RW1	Myh4	Myosin-4	1.53594	0.0282631	0.330526
Q71UE8	Nedd8	NEDD8	1.68504	0.0442212	0.379244
A0A8I6A538	Nin	Ninein	5.95712	0.0378765	0.369701
A0A8I6A0B7	Nipsnap3a	Nipsnap homolog 3A (C. elegans)	1.67265	0.0496422	0.375083
A0A8I6AWS0	Npc2	NPC intracellular cholesterol transporter 2	1.64839	0.0148635	0.287916
P05982	Nqo1	NAD(P)H dehydrogenase [quinone] 1	1.61049	0.0191224	0.311484
P02764	Orm1	Alpha-1-acid glycoprotein	2.10818	0.0140954	0.286301
D3ZJG4	Pacs2	Phosphofurin acidic cluster sorting protein 2	1.76066	0.00115195	0.117945
P15083	Pigr	Polymeric immunoglobulin receptor	92.0076	0.00017588	0.0980434
A6JJ35	Pla2g7	Platelet-activating factor acetylhydrolase	1.79156	0.0172016	0.307118
Q8R4R9	Ppp1r14c	Protein phosphatase 1 regulatory subunit 14C	2.03596	0.00614978	0.226864
P00762	Prss1	Serine protease 1	1.54259	0.0228844	0.317158
Q4KM35	Psmb10	Proteasome subunit beta type-10	1.85098	0.00345182	0.176712
P04157	Ptprc	Receptor-type tyrosine-protein phosphatase C	2.04711	0.0239354	0.319372
P11348	Qdpr	Dihydropteridine reductase	1.53701	0.0333752	0.352513
A0A096MKB0	Rab24	Max dimerization protein 3	1.62023	0.0189346	0.312484
F1LW77	Rab33b	RAB33B, member RAS oncogene family	1.68692	0.00695127	0.242184
Q6IV57	Rnf141	RING finger protein 141	6.02473	0.00193542	0.142794
P05942	S100a4	Protein S100-A4	2.00151	0.000350455	0.109889
P50115	S100a8	Protein S100-A8	2.92035	0.0238981	0.321439
P50116	S100a9	Protein S100-A9	3.3069	0.00564645	0.223057
P34901	Sdc4	Syndecan-4	1.97516	0.026014	0.323852
O35049	Smpd3	Sphingomyelin phosphodiesterase 3	1.64499	0.0238982	0.320581
Q5U214	Snrpa	U1 small nuclear ribonucleoprotein A	1.76245	0.0264779	0.321645
Q5BJN1	Stard10	StAR-related lipid transfer domain containing 10	1.5488	0.00803289	0.244248
Q5XIA2	Szrd1	SUZ domain-containing protein 1	1.64821	0.017536	0.304422
B2RYT9	Taco1	Translational activator of cytochrome c oxidase 1	2.1558	0.048736	0.374439
P63312	Tmsb10	Thymosin beta-10	2.08406	0.0010218	0.122056
P62329	Tmsb4x	Thymosin beta-4	2.31537	0.0034959	0.177161
Q5XIR9	Ubac1	Ubiquitin-associated domain-containing protein 1	1.64394	0.00589366	0.225714
P62255	Ube2g1	Ubiquitin-conjugating enzyme E2 G1	1.63137	0.0119143	0.266849
A0A8I6A356	Ube2k	E2 ubiquitin-conjugating enzyme	1.53863	0.0352397	0.360811
Q5BJP3	Ufm1	Ubiquitin-fold modifier 1	1.58408	0.0359525	0.36147
Q9Z0G8	Wipf3	WAS/WASL-interacting protein family member 3	1.68653	0.0487901	0.374281
D4A7U1	Zyx	Zyxin	1.77862	0.0225056	0.31986
P08932		T-kininogen 2	2.0465	0.0474881	0.376379
Q4G008		Uncharacterized protein KIAA0930 homolog	2.18361	0.00526482	0.214745
Decreased Proteins
A0A8I6AKW7	AABR07025743.1	Protein arginine methyltransferase NDUFAF7	0.499193	0.0130033	0.27643
A0A8I6AA17	AABR07062753.1	Proteasome activator PA28 N-terminal domain-containing protein	0.328196	0.00115871	0.111793
P16970	Abcd3	ATP-binding cassette sub-family D member 3	0.421862	0.025535	0.321882
A0A0G2K762	Abcf2	ATP binding cassette subfamily F member 2	0.41039	0.0234253	0.320231
Q6MG55	Abhd16a	Phosphatidylserine lipase ABHD16A	0.553376	0.00827637	0.24425
Q6AYC6	Abi3	ABI family, member 3	0.413856	0.0076879	0.24258
P32215	Adcyap1r1	Pituitary adenylate cyclase-activating polypeptide type I receptor	0.2814	0.002173	0.145359
Q8K3V3	Adgrg1	Adhesion G-protein coupled receptor G1	0.611628	0.0264925	0.321045
O88884	Akap1	A-kinase anchor protein 1, mitochondrial	0.47508	0.00597426	0.22536
P38918	Akr7a3	Aflatoxin B1 aldehyde reductase member 3	0.566894	0.0122221	0.268939
A6JVD5	Alg5	dolichyl-phosphate beta-glucosyltransferase	0.00838992	0.000470973	0.098453
Q5XIC8	Alkbh3	Alpha-ketoglutarate-dependent dioxygenase alkB homolog 3	0.318647	0.00328458	0.17346
A0A8I6A0K6	Amt	Aminomethyltransferase	0.378445	0.00264048	0.154038
B5DFI3	Ap1s1	AP complex subunit sigma	0.621574	0.029178	0.335748
P62332	Arf6	ADP-ribosylation factor 6	0.630805	0.0323549	0.346848
P0C6P5	Arhgef28	Rho guanine nucleotide exchange factor 28	0.0818571	0.0361361	0.36259
A0A8I6G7U0	Arhgef33	Rho guanine nucleotide exchange factor 33	0.496002	0.0109392	0.260104
Q9QX73	Arhgef9	Rho guanine nucleotide exchange factor 9	0.578813	0.0219563	0.31294
D3ZXL1	Arih1	RBR-type E3 ubiquitin transferase	0.356586	0.0364117	0.363899
Q3MQ06	Atg5	Autophagy protein 5	0.282208	0.0119007	0.267739
F1LQ09	Atl2	Atlastin GTPase 2	0.660728	0.0479249	0.375686
P18596	Atp2a3	Sarcoplasmic/endoplasmic reticulum calcium ATPase 3	0.512337	0.0350266	0.359363
D3ZHA1	B4gat1	Beta-1,4-glucuronyltransferase 1	0.1559	1.24955e-05	0.0313451
Q6P7Q1	Babam2	BRISC and BRCA1-A complex member 2	0.311892	0.0124033	0.270554
Q8VHI8	Bnip1	Vesicle transport protein SEC20	0.236335	0.01178	0.267423
B2RYM5	Brcc3	Lys-63-specific deubiquitinase BRCC36	0.566381	0.0428336	0.380347
Q925T8	Brinp1	BMP/retinoic acid-inducible neural-specific protein 1	0.468368	0.0372426	0.369992
A0A8I6ACX1	C1h19orf12	Similar to CG3740-PA	0.365812	0.00601235	0.225104
Q8VHX0	Cacng3	Voltage-dependent calcium channel gamma-3 subunit	0.425143	0.011564	0.266131
A0A8I6ASE4	Cadps2	Calcium dependent secretion activator 2	0.662717	0.0018889	0.145794
Q499T5	Capn7	Calpain 7	0.305851	0.0333817	0.351841
F1LM55	Ccar2	Cell cycle and apoptosis regulator 2	0.667576	0.0463546	0.375704
Q62745	Cd81	CD81 antigen	0.588725	0.0433759	0.379785
A1L1K4	Cdc42se2	CDC42 small effector protein 2	0.346627	0.00969503	0.25466
P70500	Cdipt	CDP-diacylglycerol--inositol 3-phosphatidyltransferase	0.405604	0.0148244	0.288272
O35052	Cds1	Phosphatidate cytidylyltransferase 1	0.38508	0.00924165	0.251986
E9PU01	Chd4	DNA helicase	0.446312	0.0326122	0.347379
F1M8B7	Chmp2b	Charged multivesicular body protein 2B	0.577308	0.0342029	0.356749
A0A8I5ZQ75	Clmn	Calmin	0.604947	0.0326499	0.347044
Q5U2Z5	Cmtr1	Cap-specific mRNA (nucleoside-2'-O-)-methyltransferase 1	0.0096303	0.00216828	0.147004
A0A8I5ZKG8	Cnst	Consortin, connexin sorting protein	0.617229	0.00775665	0.243219
D3ZM21	Comtd1	Catechol-O-methyltransferase domain containing 1	0.549072	0.0185838	0.307706
D4ABY2	Copg2	Coatomer subunit gamma-2	0.436973	0.0135268	0.280429
D3ZU52	Cops7b	COP9 signalosome subunit 7B	0.655363	0.0202876	0.315117
Q63619	Coq7	5-demethoxyubiquinone hydroxylase, mitochondrial (Fragment)	0.503738	0.000394646	0.109997
A0A0G2QC56	Coro2a	Coronin	0.531438	0.0141558	0.28522
F1LMV9	Coro2b	Coronin	0.5127	0.00261553	0.154378
Q91Y94	Cox4i2	Cytochrome c oxidase subunit 4 isoform 2, mitochondrial	0.5321	0.0217962	0.313328
Q9EQV8	Cpn1	Carboxypeptidase N catalytic chain	0.185889	0.00729497	0.239208
A0A8I6A215	Cryzl1-ps1	Crystallin zeta like 1, pseudogene 1	0.250126	0.046307	0.375926
F1M4W7	Cstf3	Cleavage stimulation factor subunit 3	0.377161	0.00931157	0.25252
D3ZK73	Cul4b	Cullin 4B	0.605682	0.0455724	0.378538
A6HJZ8	Dcaf7	DDB1 and CUL4 associated factor 7	0.573292	0.0138788	0.285368
A0A8I5ZK24	Ddhd1	DDHD domain containing 1	0.503591	0.0210886	0.314885
Q5XIF5	Degs1	Sphingolipid delta(4)-desaturase DES1	0.424238	0.00859276	0.24919
Q5I0I4	Dmac2	Distal membrane-arm assembly complex protein 2	0.455482	0.00387021	0.174926
B2RYN3	Eef1e1	Eukaryotic translation elongation factor 1 epsilon 1	0.461945	0.00115493	0.113614
Q6AYK8	Eif3d	Eukaryotic translation initiation factor 3 subunit D	0.629419	0.0489496	0.373222
Q6AYH6	Emc10	ER membrane protein complex subunit 10	0.5797	0.0163582	0.299523
Q5FVL2	Emc8	ER membrane protein complex subunit 8	0.624131	0.0496035	0.375923
A0A8I6AEQ6	ENSRNOG00000068254	6.8 kDa mitochondrial proteolipid	0.373142	0.00582643	0.226599
F1MAJ0	Ephb2	receptor protein-tyrosine kinase	0.58882	0.0168403	0.302823
Q9Z1Z3	Epn2	Epsin-2	0.650492	0.0431556	0.379179
A0A8I6GJ92	Eprs1	Glutamyl-prolyl-tRNA synthetase 1	0.60492	0.0386862	0.36899
P97612	Faah	Fatty-acid amide hydrolase 1	0.473839	0.00243437	0.147147
D3ZUZ4	Fam20b	FAM20B, glycosaminoglycan xylosylkinase	0.295015	0.00697367	0.241289
B2RYP3	Fam91a1	Fam91a1 protein	0.177727	0.00716375	0.242842
A0A8I5ZPB4	Fam98b-ps1	Family with sequence similarity 98, member B, pseudogene 1	0.667222	0.0104651	0.259918
F1LQ27	Fam98c	Family with sequence similarity 98, member C	0.129157	0.000395285	0.104376
Q9WVH8	Fbln5	Fibulin-5	0.0105776	0.0302312	0.337795
B1WBR8	Fbxl4	F-box and leucine-rich repeat protein 4	0.160579	0.00330465	0.172702
Q02769	Fdft1	Squalene synthase	0.00409663	0.0153573	0.289653
Q6TA25	Fgfr1op2	FGFR1 oncogene partner 2 homolog	0.485042	0.0105313	0.260274
Q9WUH4	Fhl1	Four and a half LIM domains protein 1	0.65619	0.000839119	0.120282
A0A8I5ZVT2	Fndc3a	Fibronectin type III domain containing 3a	0.374335	0.0348655	0.359179
Q04631	Fnta	Protein farnesyltransferase/geranylgeranyltransferase type-1 subunit alpha	0.201078	0.0106254	0.260037
O88871	Gabbr2	Gamma-aminobutyric acid type B receptor subunit 2	0.622503	0.0213476	0.313161
P50442	Gatm	Glycine amidinotransferase, mitochondrial	0.322124	0.041655	0.377226
Q5BJP6	Gfm2	Ribosome-releasing factor 2, mitochondrial	0.21074	0.0453442	0.380421
D3ZR63	Gfod1	Glucose-fructose oxidoreductase domain containing 1	0.576888	0.0345436	0.358069
O35353	Gnb4	Guanine nucleotide-binding protein subunit beta-4	0.597328	0.00075691	0.115073
P31421	Grm2	Metabotropic glutamate receptor 2	0.59847	0.0402072	0.374248
O08949	Gtf2a1	Transcription initiation factor IIA subunit 1	0.573188	0.0177899	0.303577
D4A3K5	H1-1	Histone H1.1	0.633518	0.00779838	0.243009
Q6AXM7	Hbs1l	HBS1-like protein	0.51733	0.0162779	0.300243
Q9JKB0	Hcn1	Potassium/sodium hyperpolarization-activated cyclic nucleotide-gated channel 1	0.336048	0.005878	0.226846
A0A8I6A6G8	Hm13	Histocompatibility minor 13	0.131484	0.00324398	0.175001
P97519	Hmgcl	Hydroxymethylglutaryl-CoA lyase, mitochondrial	0.581509	0.0145017	0.287568
Q9Z2X5	Homer3	Homer protein homolog 3	0.569785	0.0499871	0.37599
Q6IMX7	Hspbp1	Hsp70-binding protein 1	0.616357	0.0381791	0.369065
Q99J82	Ilk	Integrin-linked protein kinase	0.624454	0.0497515	0.375343
D4ACG2	Ilvbl	2-hydroxyacyl-CoA lyase 2	0.415743	0.0037416	0.175436
Q3KR86	Immt	MICOS complex subunit Mic60 (Fragment)	0.658123	0.0419004	0.374714
Q9WVR3	Inppl1	Phosphatidylinositol 3,4,5-trisphosphate 5-phosphatase 2	0.641286	0.0434883	0.379445
D4A2D7	Ipo4	Importin 4	0.472707	0.010703	0.258158
A0A0G2K427	Ivns1abp	Influenza virus NS1A binding protein	0.318835	0.0219205	0.31332
D3ZXX4	Jakmip3	Janus kinase and microtubule interacting protein 3	0.00450731	0.0139806	0.286288
P25122	Kcnc1	Potassium voltage-gated channel subfamily C member 1	0.433307	0.0185142	0.307569
Q01956	Kcnc3	Potassium voltage-gated channel subfamily C member 3	0.369027	0.00792515	0.243929
Q63881	Kcnd2	Potassium voltage-gated channel subfamily D member 2	0.486346	0.0443588	0.379775
Q99MG9	Kcnip4	Kv channel-interacting protein 4	0.263972	0.0209139	0.31509
F1M5N7	Kif21b	Kinesin-like protein KIF21B	0.245934	0.0381404	0.370117
D3ZU48	Klhdc4	Kelch domain containing 4	0.0104106	0.0274078	0.32507
O08984	Lbr	Delta(14)-sterol reductase LBR	0.010818	0.00943343	0.251742
D3ZFF4	Lclat1	Lysocardiolipin acyltransferase 1	0.215153	0.0215531	0.313426
Q7TNA8	Ldhal6b	L-lactate dehydrogenase	0.398911	0.0433154	0.379919
P53669	Limk1	LIM domain kinase 1	0.139374	0.00808538	0.244364
D3ZW19	Lingo3	Leucine rich repeat and Ig domain containing 3	0.125494	8.1921e-07	0.00410997
D3ZD09	LOC120103152	Cytochrome c oxidase subunit 6B1	0.607191	0.026029	0.323237
Q5FVN0	Lpcat3	Lysophospholipid acyltransferase 5	0.155843	0.00108493	0.118328
Q5XI07	Lpp	Lipoma-preferred partner homolog	0.621957	0.0403837	0.373121
Q45R42	Lrrc4	Leucine-rich repeat-containing protein 4	0.307966	0.000133336	0.095564
A0A8I5ZV13	Mettl13	Methyltransferase 13, eEF1A lysine and N-terminal methyltransferase	0.530664	0.0101873	0.256833
P23749	Mrgprf	Mas-related G-protein coupled receptor member F	0.106817	0.00763629	0.245585
Q6PDW6	Mrpl17	Large ribosomal subunit protein bL17m	0.337195	0.000299523	0.107336
Q5RK00	Mrpl46	Large ribosomal subunit protein mL46	0.586378	0.04549	0.379739
F7F888	Mta2	Metastasis associated 1 family, member 2	0.500925	0.0115014	0.268385
A0A0G2JU49	Mtx1	Metaxin-1	0.54848	0.00179049	0.147261
Q52KK4	Naf1	H/ACA ribonucleoprotein complex non-core subunit NAF1	0.480431	0.00627467	0.229781
Q56A27	Ncbp1	Nuclear cap-binding protein subunit 1	0.412084	0.045239	0.381452
Q5XIA1	Ncln	BOS complex subunit NCLN	0.503029	0.0413569	0.37725
A6IDY9	Ndufa4	Ndufa4 protein	0.488736	0.00942729	0.254283
P16884	Nefh	Neurofilament heavy polypeptide	0.516827	0.0456173	0.37766
F7FPZ3	Nelfa	Negative elongation factor complex member A	0.616966	0.0444243	0.379688
A0A8I6AFY4	Nfib	Nuclear factor 1	0.380982	0.0422084	0.376796
D3ZLM5	Nhlrc2	NHL repeat containing 2	0.50425	0.0117099	0.268258
Q5FVM4	Nono	Non-POU domain-containing octamer-binding protein	0.627033	0.0046257	0.19667
P29476	Nos1	Nitric oxide synthase 1	0.653782	0.0184276	0.30817
Q3KR51	Nsg2	Neuronal vesicle trafficking-associated protein 2	0.145305	0.000658161	0.106516
P49791	Nup153	Nuclear pore complex protein Nup153	0.541312	0.03938	0.372071
Q4V886	Paf1	RNA polymerase II-associated factor 1 homolog	0.351646	0.0390511	0.370358
A0A8I5ZR45	Pbx1	PBX homeobox 1	0.378511	0.0439885	0.379845
D3ZCS3	Pcbp4	Poly(rC) binding protein 4	0.397969	0.00183855	0.144125
D3ZPN0	Pcdh17	Protocadherin 17	0.548311	0.0228607	0.320369
P14646	Pde4b	3',5'-cyclic-AMP phosphodiesterase 4B	0.438258	0.0261417	0.322243
O54735	Pde5a	cGMP-specific 3',5'-cyclic phosphodiesterase	0.23363	0.00545442	0.220684
O55173	Pdpk1	3-phosphoinositide-dependent protein kinase 1	0.63031	0.0173024	0.307823
P83871	Phf5a	PHD finger-like domain-containing protein 5A	0.401815	0.0209529	0.314733
Q9WTR8	Phlpp1	PH domain leucine-rich repeat protein phosphatase 1	0.415196	0.00270994	0.154497
P57093	Phyh	Phytanoyl-CoA dioxygenase, peroxisomal	0.457597	0.0406367	0.372714
Q63789	Pik3r3	Phosphatidylinositol 3-kinase regulatory subunit gamma	0.395108	0.0484219	0.374896
D3ZAW2	Pisd	Phosphatidylserine decarboxylase proenzyme, mitochondrial	0.503554	0.0303809	0.338713
A0A8I6AKK7	Pitpnc1	Phosphatidylinositol transfer protein, cytoplasmic 1	0.613414	0.0235203	0.319787
A0A8I6AUE0	Pitpnm2	Phosphatidylinositol transfer protein, membrane-associated 2	0.520899	0.0457867	0.377815
B1WBU8	Plekhd1	Pleckstrin homology domain-containing family D member 1	0.651287	0.0262815	0.322382
Q6W5G4	Plppr2	Phospholipid phosphatase-related protein type 2	0.385928	0.000331989	0.111039
D3ZQN3	Pnma8b	PNMA family member 8B	0.65026	0.0482691	0.37487
Q5NDF0	Pomgnt2	Protein O-linked-mannose beta-1,4-N-acetylglucosaminyltransferase 2	0.615333	0.0254807	0.32282
A0A8I6A2T7	Ppp1r16a	Protein phosphatase 1, regulatory subunit 16A	0.598971	0.0404435	0.372303
A0A8I6A6K6	Ppp2r5d	Serine/threonine-protein phosphatase 2A 56 kDa regulatory subunit	0.651052	0.00826114	0.245243
A0A8I6ATM1	Prkg1	cGMP-dependent protein kinase	0.240993	0.0460821	0.376538
F1LWG2	Prmt8	Protein arginine methyltransferase 8	0.40457	0.0106466	0.259292
A0A0G2JTI7	Prpf3	U4/U6 small nuclear ribonucleoprotein Prp3	0.380074	0.0029781	0.166013
A0A8I6GLQ3	Prpf31	U4/U6 small nuclear ribonucleoprotein Prp31	0.396213	0.00242893	0.148609
Q5RKH1	Prpf4b	Serine/threonine-protein kinase PRP4 homolog	0.505561	0.0166838	0.30327
Q63468	Prpsap1	Phosphoribosyl pyrophosphate synthase-associated protein 1	0.611163	0.0456129	0.378248
Q63530	Pter	Phosphotriesterase-related protein	0.289127	0.0225738	0.319922
D3Z8L5	Pum1	Pumilio homolog 1	0.498799	0.0410958	0.376237
Q6AY23	Pycr2	Pyrroline-5-carboxylate reductase 2	0.551221	0.036165	0.362155
Q62796	Ralbp1	RalA-binding protein 1	0.315629	0.000101436	0.101781
Q5XI28	Raver1	Ribonucleoprotein PTB-binding 1	0.298153	0.0238258	0.321328
A0A8I6AGR7	Rbfox3	RNA binding protein fox-1 homolog 3	0.240995	0.0247029	0.321908
M0R3Z8	Rbm15	RNA binding motif protein 15	0.632131	0.0305513	0.339106
D3ZRC3	Rbm26	RNA binding motif protein 26	0.542057	0.00381552	0.174022
Q62703	Rcn2	Reticulocalbin-2	0.390067	0.00908003	0.251682
Q5FVH8	Rgs7bp	Regulator of G-protein signaling 7-binding protein	0.381451	0.00282146	0.159048
P49804	Rgs8	Regulator of G-protein signaling 8	0.524623	0.00554927	0.222726
Q9JIS1	Rims2	Regulating synaptic membrane exocytosis protein 2	0.411831	0.0496194	0.375476
Q499Q1	Rnf126	RING-type E3 ubiquitin transferase	0.5962	0.0208138	0.315476
A0A8I5ZQF6	Rpl10l2	Large ribosomal subunit protein uL16	0.466285	0.0482029	0.376103
D3ZF07	Rpl27al3	Large ribosomal subunit protein uL15	0.430824	0.0286881	0.333167
A0A8I6A205	Rpl36a-ps7	Ribosomal protein L36A, pseudogene 7	0.415425	0.019906	0.314052
A0A8I6ANA8	Rpl37a-ps1	Ribosomal protein L37A, pseudogene 1	0.357704	0.0205254	0.315877
A0A8I6AHR3	Rprd2	Regulation of nuclear pre-mRNA domain containing 2	0.26575	0.00227899	0.146586
P62703	Rps4x	Small ribosomal subunit protein eS4	0.66638	0.0381738	0.369725
A0A8I6AGX2	Rtf1	Rtf1, Paf1/RNA polymerase II complex component, homolog (S. cerevisiae)	0.380264	0.0273351	0.324977
P48303	S1pr1	Sphingosine 1-phosphate receptor 1	0.608748	0.0263271	0.322154
Q8VHV8	Selenos	Selenoprotein S	0.37002	0.00992956	0.256787
F1MA42	Sez6	Seizure related 6 homolog	0.448852	0.0196839	0.312513
M0R835	Sf3b6	Splicing factor 3B, subunit 6	0.600404	0.000125811	0.105199
A0A8I6ANL3	Shisa7	Shisa family member 7	0.472655	0.0236671	0.320048
A0A0G2QC02	Skic2	SKI2 subunit of superkiller complex	0.402554	0.0416955	0.375559
P24942	Slc1a3	Excitatory amino acid transporter 1	0.457584	0.00115377	0.11577
Q9R1N3	Slc4a7	Sodium bicarbonate cotransporter 3	0.332841	0.0231113	0.318543
P30823	Slc7a1	High affinity cationic amino acid transporter 1	0.646136	0.0459946	0.376435
A0A0G2K904	Sltm	SAFB-like, transcription modulator	0.226851	0.000286445	0.110546
Q5PQS6	Smg9	Nonsense-mediated mRNA decay factor SMG9	0.0179862	0.013472	0.28162
P55770	Snu13	NHP2-like protein 1	0.605474	0.0316118	0.344027
Q5U2X2	Spag1	Sperm-associated antigen 1	0.605359	0.035465	0.361642
D3ZD11	Spcs2	Signal peptidase complex subunit 2	0.655035	0.0449963	0.380044
Q2KN99	Specc1l	Cytospin-A	0.279121	0.0227757	0.320971
Q63638	Speg	Striated muscle-specific serine/threonine-protein kinase	0.307	0.0294046	0.33681
Q9QWN8	Sptbn2	Spectrin beta chain, non-erythrocytic 2	0.553741	0.0484584	0.374024
B2RYI2	Srp68	Signal recognition particle subunit SRP68	0.633607	0.0492479	0.374927
Q6PDU1	Srsf2	Serine/arginine-rich splicing factor 2	0.557461	0.00107862	0.125847
Q68SB1	Stau2	Double-stranded RNA-binding protein Staufen homolog 2	0.493535	0.00719493	0.240647
A0A8I5ZLL4	Stxbp6	Syntaxin binding protein 6	0.498892	0.00945761	0.251052
A0A0G2K1E5	Sympk	Symplekin scaffold protein	0.278598	0.00817116	0.245477
Q62807	Syt17	Synaptotagmin-17	0.582186	0.0264451	0.322027
D4AEG7	Tbc1d13	TBC1 domain family, member 13	0.586777	0.00241289	0.14945
Q5FVQ9	Tbce	Tubulin-specific chaperone E	0.604565	0.0356645	0.360018
M0RBL8	Tceal6	Transcription elongation factor A like 3	0.661148	0.0411528	0.376072
Q5XIE1	Them6	Protein THEM6	0.622683	0.021177	0.314334
A1L1L2	Tmem214	Transmembrane protein 214	0.277778	0.00367671	0.174019
A0A8I6G251	Tnpo3	Transportin 3	0.0065301	0.0319045	0.343487
A8WCF8	Tprg1l	Tumor protein p63-regulated gene 1-like protein	0.663495	0.0196479	0.314931
D3ZVF4	Trappc2b	Trafficking protein particle complex subunit 2B	0.63969	0.0299298	0.336676
A0A0G2K1V3	Tsen15	tRNA splicing endonuclease subunit 15	0.665351	0.0459786	0.376919
Q6AY49	Tusc3	Tumor suppressor candidate 3	0.00293411	0.0275415	0.325119
A0A0G2K7P4	Txnl4a	N-terminal amino-acid N(alpha)-acetyltransferase NatA	0.533608	0.010677	0.258776
P55146	Tyro3	Tyrosine-protein kinase receptor TYRO3	0.429878	0.00181418	0.146803
P61078	Ube2d3	Ubiquitin-conjugating enzyme E2 D3	0.559157	0.0196622	0.313159
D3Z8W5	Ube2l3	E2 ubiquitin-conjugating enzyme	0.634394	0.00503153	0.21036
Q3B7D1	Ube2z	Ubiquitin-conjugating enzyme E2 Z	0.519635	0.0455528	0.379002
A0A8I5ZW20	Ubtd2	Ubiquitin domain containing 2	0.00110251	0.001159	0.109712
Q5XIB4	Ufsp2	Ufm1-specific protease 2	0.468584	0.0297077	0.337203
D3ZHP7	Ulk3	Serine/threonine-protein kinase ULK3	0.546162	0.0239227	0.320054
A0A0U1RRY8	Upf2	UPF2, regulator of nonsense mediated mRNA decay	0.0141316	0.0449649	0.38042
Q32Q54	Uqcc1	Ubiquinol-cytochrome c reductase complex assembly factor 1	0.233122	0.00756698	0.244926
A0A8I6A1D9	Use1	Vesicle transport protein USE1	0.427239	0.0071108	0.242686
B5DFJ4	Vps18	Vacuolar protein sorting-associated protein 18 homolog	0.207496	0.049569	0.376229
Q5XI83	Vps35l	VPS35 endosomal protein-sorting factor-like	0.491617	0.0196515	0.313986
B5DFF4	Vps37c	VPS37C subunit of ESCRT-I	0.312857	0.000135857	0.0851995
F1M4I4	Vps51	Vacuolar protein sorting-associated protein 51 homolog	0.535996	0.0356218	0.360312
F1LTR1	Wdr26	WD repeat-containing protein 26	0.224068	0.0199713	0.313113
Q6AY57	Wipi2	WD repeat domain phosphoinositide-interacting protein 2	0.390564	0.0071785	0.241708
Q9JKY3	Zbtb18	Zinc finger and BTB domain-containing protein 18	0.17989	0.0206793	0.315344
Q498U0		Uncharacterized protein C4orf3 homolog	0.367716	0.0474863	0.37696
