# Supplementary material for: Parenchymal and Dyshoric Fibrillar Amyloid Pathology in the rTg-D Rat Model of Cerebral Amyloid Angiopathy Type-2
Source: Am J Pathol. 2025 Jul 17;195(11):2213–32. doi: 10.1016/j.ajpath.2025.06.008 (PMC12597696; doi:10.1016/j.ajpath.2025.06.008)
Supplement: Supplemental Table S2 [file mmc2.xlsx]

## Sheet: Table S2
Supplemental Table 2: Differentially Expressed Proteins in rTg-D HOM Rat Brains. Accession numbers were obtained from Uniprot.org.
Accession ID	Gene ID	Description	Expression Ratio	p value	Adjusted p value
Increased Proteins
A0A0G2K689	AABR07025928.1	KH type-2 domain-containing protein	2.01344	0.000541543	0.00241316
Q9JMI1	Aacs	Acetoacetyl-CoA synthetase	1.50892	0.0144038	0.0305936
Q64602	Aadat	Kynurenine/alpha-aminoadipate aminotransferase, mitochondrial	2.09979	0.0113761	0.0252292
Q9R0Z7	Aagab	Alpha- and gamma-adaptin-binding protein p34	1.8999	0.000665502	0.00280447
D3ZX08	Aars2	Alanine--tRNA ligase, mitochondrial	2.12079	0.0203884	0.0400631
A0A8I5ZLK5	Abca1	ATP binding cassette subfamily A member 1	2.20744	0.00699373	0.0171863
Q9ESR9	Abca2	ATP-binding cassette sub-family A member 2	1.58531	0.0184401	0.0370628
D3ZCF8	Abca8a	ATP-binding cassette, subfamily A (ABC1), member 8a	2.2045	2.46953e-06	8.14326e-05
P43245	Abcb1	ATP-dependent translocase ABCB1	2.35128	0.00217703	0.00682067
Q704E8	Abcb7	Iron-sulfur clusters transporter ABCB7, mitochondrial	2.64512	0.0209716	0.0409801
Q9QYJ4	Abcb9	ABC-type oligopeptide transporter ABCB9	1.98528	0.000344131	0.00174245
P16970	Abcd3	ATP-binding cassette sub-family D member 3	1.50261	0.0168858	0.0346651
A0A8I6GEV9	Abce1	ATP binding cassette subfamily E member 1	1.94217	1.56493e-05	0.000238629
A0A0G2K762	Abcf2	ATP binding cassette subfamily F member 2	1.84831	0.00101177	0.00382383
Q66H39	Abcf3	ATP-binding cassette sub-family F member 3	3.16156	0.00424224	0.0114428
Q80W57	Abcg2	Broad substrate specificity ATP-binding cassette transporter ABCG2	1.7944	0.000130565	0.000856791
A0A8I6A0D0	Abcg3	ATP-binding cassette, subfamily G (WHITE), member 3	2.21619	0.0234115	0.0446886
D4A3D4	Abhd3	Abhydrolase domain containing 3, phospholipase	1.55556	0.00827057	0.0197535
F1M0N1	Abl2	Tyrosine-protein kinase	1.87373	0.000597072	0.00259699
A0A0G2JTR4	Abr	Active breakpoint cluster region-related protein	1.51974	0.000706805	0.00293399
D4A415	Abraxas2	Abraxas 2, BRISC complex subunit	1.59699	1.13419e-05	0.000196196
P13437	Acaa2	3-ketoacyl-CoA thiolase, mitochondrial	1.69461	0.000173388	0.00105879
P11497	Acaca	Acetyl-CoA carboxylase 1	1.58515	1.16762e-05	0.000197448
E9PSQ0	Acacb	acetyl-CoA carboxylase	2.06726	0.0020162	0.00639655
A0A8I5ZQL5	Acad8	Acyl-CoA dehydrogenase family, member 8	1.55709	0.000186674	0.00112302
B1WC61	Acad9	Complex I assembly factor ACAD9, mitochondrial	1.61729	4.88469e-05	0.000470285
Q5FVC7	Acap2	Arf-GAP with coiled-coil, ANK repeat and PH domain-containing protein 2	1.79733	9.37855e-06	0.000176719
A0A8I6GJX2	Acap3	Arf-GAP with coiled-coil, ANK repeat and PH domain-containing protein	5.29026	0.0185619	0.0372508
Q5RJK8	Acbd6	Acyl-CoA-binding domain-containing protein 6	1.55596	3.62553e-06	0.000101746
P16638	Acly	ATP-citrate synthase	2.3255	2.01298e-06	7.22482e-05
Q63270	Aco1	Cytoplasmic aconitate hydratase	1.51005	4.66647e-05	0.000458478
F1LX28	Acot11	Acyl-CoA thioesterase 11	2.38837	2.10935e-05	0.000281034
F7ETS0	Acot9	Acyl-CoA thioesterase 9	1.81408	5.07056e-05	0.000476868
Q924N5	Acsbg1	Long-chain-fatty-acid--CoA ligase ACSBG1	1.53907	6.19452e-06	0.000140267
Q63151	Acsl3	Fatty acid CoA ligase Acsl3	1.70903	0.000201867	0.00119267
O35547	Acsl4	Long-chain-fatty-acid--CoA ligase 4	1.51243	1.5892e-05	0.000240247
D4A3N4	Adcy1	Adenylate cyclase type 1	3.13723	1.42404e-05	0.000224948
P26769	Adcy2	Adenylate cyclase type 2	1.98587	0.000550793	0.002442
Q04400	Adcy5	Adenylate cyclase type 5	1.62382	0.0170358	0.0348645
P40146	Adcy8	Adenylate cyclase type 8	2.03112	0.00440714	0.0117673
M0R5U4	Adcy9	adenylate cyclase	1.84812	0.000140235	0.000899003
C0HL12	Adgrb1	Adhesion G protein-coupled receptor B1	1.69842	2.13283e-08	4.68867e-06
D3ZN99	Adgrb2	Adhesion G protein-coupled receptor B2	1.60152	0.0146703	0.0310596
D4A831	Adgrb3	Adhesion G protein-coupled receptor B3	2.07255	4.17605e-05	0.000431171
O88917	Adgrl1	Adhesion G protein-coupled receptor L1	1.53211	0.000695483	0.00290298
Q9JKL8	Adnp	Activity-dependent neuroprotector homeobox protein	3.2414	0.000284235	0.00153336
Q9JMB5	Adrm1	Proteasomal ubiquitin receptor ADRM1	2.64459	6.52691e-06	0.000144689
Q32PX9	Afg1l	AFG1-like ATPase	4.02658	0.000136071	0.000880872
F1LN92	Afg3l2	AFG3 like matrix AAA peptidase subunit 2	1.64231	0.00010595	0.000744333
D3ZQQ1	Aftph	Aftiphilin	7.5684	1.56138e-06	6.33682e-05
Q8CGU4	Agap2	Arf-GAP with GTPase, ANK repeat and PH domain-containing protein 2	2.56922	3.40299e-05	0.000373267
A0A8I5Y9H3	Agap3	ArfGAP with GTPase domain, ankyrin repeat and PH domain 3	1.69765	1.74388e-06	6.81532e-05
Q4KLH5	Agfg1	Arf-GAP domain and FG repeat-containing protein 1	1.68728	5.20699e-05	0.000482813
A0A0G2K7G2	Agfg2	ArfGAP with FG repeats 2	2.10936	1.09918e-07	1.18353e-05
D4AEH9	Agl	Glycogen debranching enzyme	1.58733	5.28089e-06	0.000127224
G3V648	Agpat3	1-acylglycerol-3-phosphate O-acyltransferase 3	1.80519	0.000993619	0.00376604
Q924S1	Agpat4	1-acyl-sn-glycerol-3-phosphate acyltransferase delta	2.87359	0.0002336	0.00133819
G3V8G1	Agtpbp1	Cytosolic carboxypeptidase 1	1.53616	0.0044752	0.0119369
B0BN63	Ahsa1	Activator of Hsp90 ATPase activity 1	1.92464	8.04438e-06	0.000161993
D3ZF03	Aifm3	Apoptosis inducing factor, mitochondria associated 3	2.65172	0.0001847	0.00111369
Q32PX2	Aimp2	Aminoacyl tRNA synthase complex-interacting multifunctional protein 2	1.74805	0.00751129	0.0182372
A0A8I5ZXP9	Ajm1	Apical junction component 1 homolog	3.2335	0.00010337	0.000736007
M0R7U1	Ak5	Adenylate kinase 5	2.66725	1.94488e-05	0.000267219
O88884	Akap1	A-kinase anchor protein 1, mitochondrial	1.55401	0.00236772	0.00728828
P24587	Akap5	A-kinase anchor protein 5	1.66159	0.000260497	0.00144368
P47196	Akt1	RAC-alpha serine/threonine-protein kinase	2.18637	0.000778265	0.00311779
Q3T1L0	Aldh16a1	Aldehyde dehydrogenase family 16 member A1	2.01686	0.00466119	0.0123208
G3V6U3	Alg2	Alpha-1,3/1,6-mannosyltransferase ALG2	1.95299	0.000338387	0.00172663
A6JVD5	Alg5	dolichyl-phosphate beta-glucosyltransferase	2.17829	0.0057325	0.0145828
P0C5Y8	Als2	Alsin	1.96214	0.00941453	0.0218912
O09178	Ampd3	AMP deaminase 3	1.56237	0.000763342	0.003072
A0A8I6A0K6	Amt	Aminomethyltransferase	1.73498	0.00046016	0.00213527
Q400C7	Amz2	Archaemetzincin-2	4.28193	5.94962e-05	0.000521432
A0A8I6A4J8	Anapc1	Anaphase promoting complex subunit 1	9.58104	0.00399519	0.0108821
A0A8I5ZJ94	Ank1	Ankyrin 1	1.56183	0.0383874	0.0672416
D4A1J6	Ankfy1	Ankyrin repeat and FYVE domain containing 1	4.50036	3.70291e-05	0.000396279
D4A731	Ankib1	RBR-type E3 ubiquitin transferase	2.20821	0.00571955	0.0145569
A0A0G2K8N6	Ankmy2	Ankyrin repeat and MYND domain containing 2	1.68117	0.000519962	0.00235276
A0A8I5ZRD0	Ankrd28	Ankyrin repeat domain 28	3.81597	0.00114362	0.0041612
Q5BJT1	Ankrd34a	Ankyrin repeat domain-containing protein 34A	2.4078	0.000449556	0.00209899
A0A8I6AAG2	Ankrd63	Ankyrin repeat domain 63	1.93327	0.0100998	0.0230879
A0A0G2K2G7	Anks1a	Ankyrin repeat and sterile alpha motif domain containing 1A	12.5101	1.00673e-07	1.13011e-05
P0C6S7	Anks1b	Ankyrin repeat and sterile alpha motif domain-containing protein 1B	2.62299	5.25827e-07	3.0155e-05
A0A8I5ZUI2	Ano10	Anoctamin	1.66756	0.000965375	0.00369081
Q32Q06	Ap1m1	AP-1 complex subunit mu-1	1.57651	0.00167786	0.00554313
B5DFI3	Ap1s1	AP complex subunit sigma	1.88617	3.64711e-05	0.000391101
P18484	Ap2a2	AP-2 complex subunit alpha-2	1.52152	2.57469e-06	8.38523e-05
P84092	Ap2m1	AP-2 complex subunit mu	1.8732	0.000266821	0.00146793
P62744	Ap2s1	AP-2 complex subunit sigma	1.72452	0.000239686	0.00137008
D3ZIF5	Ap3b1	AP-3 complex subunit beta	1.90909	0.000116036	0.000797141
P53678	Ap3m2	AP-3 complex subunit mu-2	1.68222	1.1525e-05	0.000196783
A0A8I6AKR4	Ap3s1	Adaptor related protein complex 3 subunit sigma 1	2.37951	0.00067823	0.00284673
B0BNM6	Ap3s2	Adaptor related protein complex 3 subunit sigma 2	16.9498	0.00488179	0.0128077
O35431	Apba2	Amyloid-beta A4 precursor protein-binding family A member 2	2.3832	0.0163382	0.0338172
P46933	Apbb1	Amyloid beta precursor protein binding family B member 1	1.61849	0.00102298	0.00384694
P02650	Apoe	Apolipoprotein E	1.65474	0.000120872	0.000817593
P08592	App	Amyloid-beta precursor protein	2.4189	6.90338e-07	3.67901e-05
P14056	Araf	Serine/threonine-protein kinase A-Raf	5.18592	0.0335262	0.0601443
P61206	Arf3	ADP-ribosylation factor 3	1.52759	0.0012337	0.00440096
P61751	Arf4	ADP-ribosylation factor 4	1.78682	0.00393412	0.0107714
P84083	Arf5	ADP-ribosylation factor 5	1.81454	0.000604547	0.00261228
P62332	Arf6	ADP-ribosylation factor 6	1.91809	0.00012827	0.000849127
Q4KLN7	Arfgap3	ADP-ribosylation factor GTPase-activating protein 3	2.61371	0.00398355	0.0108616
D4A631	Arfgef1	Brefeldin A-inhibited guanine nucleotide-exchange protein 1	2.25207	0.00130226	0.0045805
Q7TSU1	Arfgef2	Brefeldin A-inhibited guanine nucleotide-exchange protein 2	1.63952	0.00042582	0.00202399
A0A8I5ZMK5	Arfgef3	ARFGEF family member 3	2.39234	1.87449e-05	0.000260944
A0A8I6GDA1	Arhgap21	Rho GTPase activating protein 21	1.53771	0.000926857	0.00357725
D3ZGL1	Arhgap25	Rho GTPase activating protein 25	1.715	0.000240368	0.00137101
A0A8I6APL5	Arhgap26	Rho GTPase-activating protein 26	1.84341	0.00834501	0.0198953
F1MAK3	Arhgap32	Rho GTPase activating protein 32	1.66938	1.95686e-05	0.000268166
P81128	Arhgap35	Rho GTPase-activating protein 35	1.78923	6.60528e-06	0.000144006
F1LQX4	Arhgap44	Rho GTPase-activating protein 44	2.15652	8.59134e-06	0.000166647
Q9Z1I6	Arhgef1	Rho guanine nucleotide exchange factor 1	2.24074	0.00167591	0.00554016
Q9ES67	Arhgef11	Rho guanine nucleotide exchange factor 11	1.95521	0.00859045	0.0203975
A0A0G2K860	Arhgef12	Rho guanine nucleotide exchange factor 12	1.85156	1.85293e-05	0.000259312
A0A8I6ALJ4	Arhgef18	Rho/Rac guanine nucleotide exchange factor 18	2.25321	0.00148767	0.00506711
Q5FVC2	Arhgef2	Rho guanine nucleotide exchange factor 2	2.0102	0.000244715	0.00139129
A0A0G2JZE7	Arhgef40	Rho guanine nucleotide exchange factor 40	74.8642	0.0017235	0.00565146
O55043	Arhgef7	Rho guanine nucleotide exchange factor 7	1.5005	3.19009e-05	0.000358104
Q9QX73	Arhgef9	Rho guanine nucleotide exchange factor 9	1.53893	5.37065e-05	0.000490235
D3ZPP2	Arl8a	ADP-ribosylation factor like GTPase 8A	1.73576	2.60197e-06	8.42207e-05
Q66HA6	Arl8b	ADP-ribosylation factor-like protein 8B	2.03502	2.74233e-05	0.00032958
B2RYL4	Armc6	Armadillo repeat containing 6	2.0758	0.000128518	0.000847575
Q99PD4	Arpc1a	Actin-related protein 2/3 complex subunit 1A	1.8153	8.47623e-06	0.000165632
O88656	Arpc1b	Actin-related protein 2/3 complex subunit 1B	1.65428	9.1908e-05	0.000682006
Q4KLF8	Arpc5	Actin-related protein 2/3 complex subunit 5	1.58016	3.90059e-06	0.000107185
B4F7F3	Arvcf	Splicing regulator ARVCF	2.77801	0.000130723	0.000856762
A0A8I5ZRL8	Asap2	ArfGAP with SH3 domain, ankyrin repeat and PH domain 2	1.6087	0.0346785	0.0618122
P20673	Asl	Argininosuccinate lyase	2.05517	6.59488e-06	0.000144977
A0A8I6A665	Aspscr1	ASPSCR1 tether for SLC2A4, UBX domain containing	1.50983	6.45692e-05	0.000552135
P09034	Ass1	Argininosuccinate synthase	1.66831	0.00116417	0.00421274
Q3KRE0	Atad3	ATPase family AAA domain-containing protein 3	1.77607	0.000746568	0.00304162
Q6AY69	Atg101	Autophagy-related protein 101	5.31182	0.000714353	0.00295139
A0A0G2QC33	Atg4b	Cysteine protease ATG4B	1.78293	8.20204e-05	0.000634516
Q641Y5	Atg7	Ubiquitin-like modifier-activating enzyme ATG7	2.09092	2.82622e-07	1.98815e-05
Q5FWU3	Atg9a	Autophagy-related protein 9A	1.97083	0.00197192	0.00628252
Q6PST4	Atl1	Atlastin-1	2.04612	0.000229688	0.00132296
P11507	Atp2a2	Sarcoplasmic/endoplasmic reticulum calcium ATPase 2	1.79056	5.62561e-05	0.000504774
P11505	Atp2b1	Plasma membrane calcium-transporting ATPase 1	1.88476	1.446e-05	0.000227057
Q64568	Atp2b3	Plasma membrane calcium-transporting ATPase 3	1.73027	3.48259e-05	0.000379631
P15999	Atp5f1a	ATP synthase subunit alpha, mitochondrial	1.5215	0.000533566	0.00238972
P35435	Atp5f1c	ATP synthase subunit gamma, mitochondrial	1.84827	0.000350977	0.00176022
P19511	Atp5pb	ATP synthase F(0) complex subunit B1, mitochondrial	1.5524	0.000194475	0.00115546
P25286	Atp6v0a1	V-type proton ATPase 116 kDa subunit a 1	1.84624	7.55478e-05	0.000600286
P63081	Atp6v0c	V-type proton ATPase 16 kDa proteolipid subunit c	1.84265	0.0477977	0.0804661
F7FFW7	Atp6v0d1	ATPase H+ transporting V0 subunit D1	1.73109	0.000384428	0.00187974
A0A8I5ZQ24	Atp6v1h	V-type proton ATPase subunit H	1.60214	0.000492098	0.00224788
A0A8I5ZXX6	Atp8a1	Phospholipid-transporting ATPase	1.80108	5.28467e-05	0.000487446
A0A8I5ZQP3	Atp8a2	Phospholipid-transporting ATPase	1.72684	0.000548344	0.00243319
A0A8I6GI47	Atp9a	Phospholipid-transporting ATPase	1.71415	0.0100583	0.0230229
O35815	Atxn3	Ataxin-3	6.83844	0.00502031	0.013093
F1LU71	Auh	Methylglutaconyl-CoA hydratase, mitochondrial	1.59003	6.31642e-05	0.000544533
E9PSY0	Axl	receptor protein-tyrosine kinase	9.06196	0.00755782	0.0183165
Q6P7Q1	Babam2	BRISC and BRCA1-A complex member 2	2.33321	4.74374e-05	0.000461771
B0BN74	Bag2	BAG cochaperone 2	1.54627	0.011661	0.0257204
Q99MH9	Bbs2	Bardet-Biedl syndrome 2 protein homolog	1.58814	0.037261	0.0655952
Q3ZB98	Bcas1	Breast carcinoma-amplified sequence 1 homolog	1.68446	1.08834e-05	0.00019399
F1LXF1	Bcr	Breakpoint cluster region protein	2.21066	1.98199e-06	7.1623e-05
P29147	Bdh1	D-beta-hydroxybutyrate dehydrogenase, mitochondrial	1.88666	3.04101e-06	9.1682e-05
Q91XJ1	Becn1	Beclin-1	2.05832	0.00643972	0.0160567
A0A0G2JZ53	Birc6	Baculoviral IAP repeat-containing 6	2.36567	7.05645e-05	0.000580809
A0A096MJT6	Bltp1	Bridge-like lipid transfer protein family member 1	3.45291	3.98254e-05	0.000418563
A0A8I6A3T8	Bltp3a	Bridge-like lipid transfer protein family member 3A	1.58525	1.33897e-05	0.000215377
P46844	Blvra	Biliverdin reductase A	1.5092	0.000452773	0.00210655
A0A8I6GK59	Bmp2k	BMP-2 inducible kinase	1.58861	0.00673424	0.0166885
Q66H43	Borcs6	BLOC-1-related complex subunit 6	4.94422	4.99173e-06	0.000124228
F7FBS0	Bphl	Biphenyl hydrolase like	1.66028	0.00936355	0.0217918
A0A8I6ATH0	Braf	non-specific serine/threonine protein kinase	1.54003	0.000701432	0.00291858
B2RYM5	Brcc3	Lys-63-specific deubiquitinase BRCC36	1.91064	5.81541e-06	0.000134571
Q8K1M8	Brinp2	BMP/retinoic acid-inducible neural-specific protein 2	1.57996	0.0326005	0.0587231
D3ZUP5	Brk1	BRICK1 subunit of SCAR/WAVE actin nucleating complex	1.67708	6.23929e-05	0.000540533
B2DD29	Brsk1	Serine/threonine-protein kinase BRSK1	2.01019	3.83115e-08	6.97005e-06
D3ZML2	Brsk2	Serine/threonine-protein kinase BRSK2	2.05237	3.28169e-05	0.000363744
D4A0X3	Btbd8	BTB/POZ domain-containing protein 8	1.51621	5.29701e-10	3.49338e-07
D3ZEJ9	C10h17orf75	Similar to Protein Njmu-R1	2.35347	0.0314239	0.056993
P31720	C1qa	Complement C1q subcomponent subunit A	14.4865	0.0484492	0.0813293
P31721	C1qb	Complement C1q subcomponent subunit B	1.55306	0.00259337	0.00782312
F7EUW3	C2cd2l	C2CD2-like	1.55565	0.0058703	0.0148545
D3ZLU0	C2cd4c	C2 calcium-dependent domain containing 4C	1.66195	0.000759528	0.00306601
Q66HC3	C9orf72	Guanine nucleotide exchange factor C9orf72 homolog	2.99666	0.0109028	0.0244987
A0A8I6AIM6	Cables1	Cdk5 and Abl enzyme substrate 1	2.50835	0.00225738	0.00702238
P54282	Cacna1a	Voltage-dependent P/Q-type calcium channel subunit alpha-1A	1.66901	0.00253752	0.00768982
Q02294	Cacna1b	Voltage-dependent N-type calcium channel subunit alpha-1B	1.64171	0.00221072	0.00690573
P22002	Cacna1c	Voltage-dependent L-type calcium channel subunit alpha-1C	2.14362	0.00610263	0.015303
Q07652	Cacna1e	Voltage-dependent R-type calcium channel subunit alpha-1E	1.9261	0.000231398	0.00132991
Q8VHW5	Cacng8	Voltage-dependent calcium channel gamma-8 subunit	1.6371	6.52801e-05	0.000553726
A0A8I5ZMM2	Cad	Carbamoyl-phosphate synthetase 2, aspartate transcarbamylase, and dihydroorotase	3.0699	0.000780696	0.00312278
A0A8I6ASE4	Cadps2	Calcium dependent secretion activator 2	1.57346	0.000685673	0.00286884
Q66HR5	Calcoco1	Calcium-binding and coiled-coil domain-containing protein 1	1.85522	1.61165e-06	6.3933e-05
P11275	Camk2a	Calcium/calmodulin-dependent protein kinase type II subunit alpha	3.78707	7.77532e-05	0.000613193
P08413	Camk2b	Calcium/calmodulin-dependent protein kinase type II subunit beta	3.02922	0.000107897	0.000757
P15791	Camk2d	Calcium/calmodulin-dependent protein kinase type II subunit delta	1.90967	0.000807263	0.00320717
P11730	Camk2g	Calcium/calmodulin-dependent protein kinase type II subunit gamma	3.04916	8.57157e-05	0.000650699
P97756	Camkk1	Calcium/calmodulin-dependent protein kinase kinase 1	2.00524	1.07356e-07	1.18002e-05
O88831	Camkk2	Calcium/calmodulin-dependent protein kinase kinase 2	1.67567	4.21492e-07	2.64737e-05
Q63092	Camkv	CaM kinase-like vesicle-associated protein	1.72397	0.000960874	0.00367893
D3Z8E6	Camsap1	Calmodulin-regulated spectrin-associated protein 1	1.72772	1.47586e-07	1.41575e-05
P97536	Cand1	Cullin-associated NEDD8-dissociated protein 1	1.82934	5.57883e-05	0.000502285
Q07009	Capn2	Calpain-2 catalytic subunit	1.77126	2.79428e-05	0.000333543
D3ZC15	Carmil2	Capping protein regulator and myosin 1 linker 2	1.75854	2.04168e-07	1.82575e-05
D4A9T0	Caskin2	Cask-interacting protein 2	73.2366	1.8511e-06	6.92653e-05
Q8K4S7	Cblb	E3 ubiquitin-protein ligase CBL-B	19.7035	0.0383941	0.0672312
F1LM55	Ccar2	Cell cycle and apoptosis regulator 2	1.8527	3.33039e-06	9.60173e-05
D4AAR7	Ccdc136	Coiled-coil domain containing 136	1.78826	5.076e-05	0.00047653
D4A8V2	Ccdc177	Coiled-coil domain containing 177	2.3367	1.84783e-05	0.000259978
A0A0G2K8K1	Ccdc186	Ccdc186	3.85296	0.0157128	0.0328059
A0A0G2K7D0	Ccdc28b	Coiled coil domain containing 28B	2.51478	0.00377649	0.0104482
A0A8I6A5W7	Ccdc88a	Coiled coil domain containing 88A	1.87753	0.000612724	0.00263252
Q5BJT7	Ccdc93	Coiled-coil domain-containing protein 93	1.51339	0.000343854	0.00174272
A0A8I5ZT10	Ccm2	CCM2 scaffold protein	1.85116	0.010436	0.0236818
D3ZZM9	Ccsap	Centriole, cilia and spindle-associated protein	2.23968	2.61208e-07	1.9973e-05
Q6P502	Cct3	T-complex protein 1 subunit gamma	1.64568	2.21421e-06	7.68565e-05
A0A8I6ADF8	Cct6a	T-complex protein 1 subunit zeta	1.56609	0.000243419	0.00138542
A0A140UHX9	Ccz1	CCZ1 homolog B, vacuolar protein trafficking and biogenesis associated	2.34262	0.00101265	0.00382445
P10247	Cd74	H-2 class II histocompatibility antigen gamma chain	140.529	0.0381698	0.0669272
Q8R1R5	Cd99l2	CD99 antigen-like protein 2	5.97	0.00379522	0.0104781
O54874	Cdc42bpa	Serine/threonine-protein kinase MRCK alpha	1.919	0.000676532	0.0028464
Q7TT49	Cdc42bpb	Serine/threonine-protein kinase MRCK beta	1.65255	3.89944e-05	0.000412293
A1A5P0	Cdc42ep1	Cdc42 effector protein 1	1.81307	0.0112382	0.0250179
Q5PQP4	Cdc42ep2	Cdc42 effector protein 2	2.84491	0.00107823	0.00399491
Q4V8C8	Cdc73	Parafibromin	1.67718	0.00906038	0.0213214
D3ZFQ5	Cdh9	Cadherin 9	3.32922	0.00116873	0.00422056
P70500	Cdipt	CDP-diacylglycerol--inositol 3-phosphatidyltransferase	2.11442	2.30588e-05	0.000296005
O35831	Cdk17	Cyclin-dependent kinase 17	163.76	0.0364782	0.0645185
O35832	Cdk18	Cyclin-dependent kinase 18	1.88419	0.00144258	0.00495833
Q03114	Cdk5	Cyclin-dependent kinase 5	1.87883	4.30061e-05	0.00044144
O35052	Cds1	Phosphatidate cytidylyltransferase 1	1.88963	0.00256337	0.00775923
Q91XU8	Cds2	Phosphatidate cytidylyltransferase 2	1.73045	2.42348e-05	0.000305892
Q9QYP2	Celsr2	Cadherin EGF LAG seven-pass G-type receptor 2 (Fragment)	3.28335	0.0119533	0.0262337
D4A1G8	Cep170b	Centrosomal protein 170B	2.28797	8.34764e-06	0.000164336
D4AC95	Cep97	Centrosomal protein 97	280.504	0.000128315	0.000848358
F7F646	Cers1	Ceramide synthase 1	7.43208	0.0337082	0.0604091
F1LVK3	Chadl	Chondroadherin-like	88.8266	0.00037166	0.00183947
Q66H21	Chpt1	Cholinephosphotransferase 1	1.80624	0.00685553	0.0169018
P08482	Chrm1	Muscarinic acetylcholine receptor M1	1.64893	0.0128421	0.0278941
Q9R010	Cib1	Calcium and integrin-binding protein 1	8.35647	0.0137269	0.0295003
D4A853	Cic	Capicua transcriptional repressor	4.08052	0.000104929	0.000742102
Q99JD4	Clasp2	CLIP-associating protein 2	1.72471	2.43053e-07	1.94295e-05
Q9WU61	Clcc1	Chloride channel CLIC-like protein 1	1.52771	4.81941e-06	0.000121661
P35525	Clcn2	Chloride channel protein 2	6.71065	8.24128e-06	0.000164079
D4A3H5	Clcn6	Chloride channel protein	1.60989	0.00124606	0.00441814
G3V7A9	Cldn10	Claudin 10	2.96435	6.11872e-08	8.27753e-06
Q9Z0W7	Clic4	Chloride intracellular channel protein 4	1.66292	1.63446e-05	0.000243599
Q9EPT8	Clic5	Chloride intracellular channel protein 5	10.2601	0.000105537	0.000743406
M0R4N9	Clip3	CAP-GLY domain containing linker protein 3	2.20489	0.000119845	0.000815875
Q5U2U0	Clpx	ATP-dependent Clp protease ATP-binding subunit clpX-like, mitochondrial	3.89441	3.10117e-06	9.14065e-05
P11442	Cltc	Clathrin heavy chain 1	2.89742	4.34386e-06	0.000114021
P05371	Clu	Clusterin	2.49573	3.71042e-08	6.99149e-06
P69060	Cmas	N-acylneuraminate cytidylyltransferase	2.081	1.83661e-06	6.92141e-05
A0A8I6A9M1	Cmip	C-Maf-inducing protein	2.63313	0.00228511	0.00707527
Q9Z1T4	Cnksr2	Connector enhancer of kinase suppressor of ras 2	2.89531	0.000267936	0.00146947
A0A8I6G7K3	Cnnm1	Metal transporter	8.2353	0.00881562	0.0208477
Q5U2P1	Cnnm2	Metal transporter CNNM2	2.06527	0.00144715	0.00496435
D4ACK7	Cnnm3	Metal transporter	1.5343	0.0354159	0.0628928
G3V7M0	Cnot1	CCR4-NOT transcription complex, subunit 1	2.33949	0.000445445	0.00208718
A0A0G2KB82	Cnot2	CCR4-NOT transcription complex, subunit 2	2.18763	0.000488117	0.00223551
Q5PQL2	Cnot9	CCR4-NOT transcription complex subunit 9	4.26437	5.24829e-05	0.000484939
P97527	Cntn5	Contactin-5	114.407	0.00990816	0.0227581
F1M124	Cobll1	Cordon-bleu WH2 repeat protein-like 1	1.88378	4.17482e-07	2.65378e-05
A0A8I6AFV4	Cog1	Conserved oligomeric Golgi complex subunit 1	2.70214	0.00030698	0.00161478
D3ZZM3	Cog4	Conserved oligomeric Golgi complex subunit 4	2.20263	0.00139279	0.00481543
D3ZUL3	Col6a1	Collagen type VI alpha 1 chain	4.02091	2.19572e-05	0.000288175
F1LNH3	Col6a2	Collagen type VI alpha 2 chain	100.759	1.29347e-05	0.000209336
A0A8I6AHL9	Col6a3	Collagen type VI alpha 3 chain	1.82036	0.000257706	0.00143273
F7FBG3	Commd7	COMM domain containing 7	2.19605	0.0252109	0.0476576
B0K015	Commd8	COMM domain containing 8	2.84755	0.0375866	0.0660803
A0A8I5ZNF1	Copa	Coatomer subunit alpha	1.69899	6.81693e-05	0.000566396
P23514	Copb1	Coatomer subunit beta	1.64662	0.000408546	0.00195776
Q4AEF8	Copg1	Coatomer subunit gamma-1	1.88834	9.86764e-05	0.000718092
D4ABY2	Copg2	Coatomer subunit gamma-2	1.7259	2.72248e-05	0.000329445
D3ZU52	Cops7b	COP9 signalosome subunit 7B	1.51996	0.000187914	0.00112791
Q4G064	Coq5	2-methoxy-6-polyprenyl-1,4-benzoquinol methylase, mitochondrial	1.87603	2.65948e-05	0.000324051
Q5BJQ0	Coq8a	Atypical kinase COQ8A, mitochondrial	1.70636	0.00318944	0.00909594
Q6AY19	Coq8b	Atypical kinase COQ8B, mitochondrial	1.50052	0.00110601	0.00405513
Q91ZN1	Coro1a	Coronin-1A	1.82079	4.86658e-05	0.000469398
O89046	Coro1b	Coronin-1B	1.52628	4.36488e-07	2.70931e-05
D3ZHK8	Cpeb2	Cytoplasmic polyadenylation element binding protein 2	6.68203	0.0217072	0.0421212
D4AD99	Cpeb3	Cytoplasmic polyadenylation element binding protein 3	13.9697	0.000428348	0.00203052
G3V6W7	Cpsf3	Cleavage and polyadenylation specific factor 3	1.91797	0.018593	0.0372849
P32198	Cpt1a	Carnitine O-palmitoyltransferase 1, liver isoform	2.2661	0.00233698	0.00720205
A0A8I6AQQ3	Cracdl	CRACD like	1.70109	7.48196e-05	0.000597198
P36201	Crip2	Cysteine-rich protein 2	1.82777	2.37198e-05	0.000302284
Q157S1	Crtc1	CREB-regulated transcription coactivator 1	1.54432	9.41387e-05	0.000692714
P23928	Cryab	Alpha-crystallin B chain	2.28279	3.10989e-06	9.11542e-05
A0A8I6A215	Cryzl1-ps1	Crystallin zeta like 1, pseudogene 1	1.77772	0.0127798	0.0277816
P18395	Csde1	Cold shock domain-containing protein E1	1.68152	1.06877e-05	0.000191797
A0A0G2JXM1	Ctnnd1	Catenin delta 1	1.72089	4.7913e-05	0.000464686
O35116	Ctnnd2	Catenin delta-2 (Fragment)	2.08034	0.00145448	0.004983
F7F0L0	Ctps1	CTP synthase	1.60297	3.12544e-05	0.000351595
Q5U2N0	Ctps2	CTP synthase 2	1.78066	1.2016e-05	0.000199988
Q9R1T3	Ctsz	Cathepsin Z	2.57595	0.00735228	0.0179254
Q2IBD4	Cttnbp2	Cortactin-binding protein 2	1.68996	1.44092e-06	6.03358e-05
D4A8X8	Cttnbp2nl	CTTNBP2 N-terminal like	9.99478	0.00513846	0.0133287
A0A8I6G8I6	Cul2	Cullin 2	1.71105	2.13921e-05	0.000284294
F7FNG5	Cul4a	Cullin 4A	1.99996	0.00108811	0.00400898
D3ZK73	Cul4b	Cullin 4B	1.52279	9.11078e-05	0.000678934
Q9JJ31	Cul5	Cullin-5	1.64466	4.76217e-05	0.000462711
D4A8H8	Cyfip1	Cytoplasmic FMR1-interacting protein	2.57768	7.2207e-06	0.000152998
A0A0G2JT63	Cyfip2	Cytoplasmic FMR1-interacting protein	2.7376	2.88939e-05	0.000338013
Q66H62	Cyld	Ubiquitin carboxyl-terminal hydrolase CYLD	1.78881	7.14603e-05	0.000582727
F7EN52	Cyp46a1	Cytochrome P450, family 46, subfamily a, polypeptide 1	1.65822	0.000560708	0.00247349
Q63688	Cyp7b1	25-hydroxycholesterol 7-alpha-hydroxylase (Fragment)	2.131	0.000861109	0.00337785
A6HAQ2	Cyria	CYFIP-related Rac1 interactor A	1.50802	0.00195387	0.00623632
P63035	Cyth2	Cytohesin-2	1.51937	0.000157121	0.000981032
P84850	D2hgdh	D-2-hydroxyglutarate dehydrogenase, mitochondrial	1.86642	1.8672e-05	0.000260618
A0A8I6GM04	Daam1	Dishevelled associated activator of morphogenesis 1	1.82919	1.15256e-05	0.000196158
A0A0G2K988	Daam2	Dishevelled associated activator of morphogenesis 2	2.56971	0.000259877	0.00144176
Q6P730	Dab2ip	Disabled homolog 2-interacting protein	1.51593	0.040479	0.0702293
M0R4J7	Dact3	Dishevelled-binding antagonist of beta-catenin 3	6.52185	2.26263e-05	0.000293308
Q5YLM1	Dagla	Diacylglycerol lipase-alpha	1.64977	0.00602902	0.0151761
A0A0G2K264	Dap3	Small ribosomal subunit protein mS29	1.53823	0.00581038	0.0147453
P15178	Dars1	Aspartate--tRNA ligase, cytoplasmic	1.64958	0.000257571	0.00143348
B2GV15	Dbt	Dihydrolipoamide acetyltransferase component of pyruvate dehydrogenase complex	2.60345	1.09562e-05	0.000193977
Q5M9G8	Dcaf11	DDB1- and CUL4-associated factor 11	482.007	0.00372174	0.0103238
O08875	Dclk1	Serine/threonine-protein kinase DCLK1	2.03817	2.21808e-05	0.000288952
Q5MPA9	Dclk2	Serine/threonine-protein kinase DCLK2	1.6642	0.00103812	0.00389
P28023	Dctn1	Dynactin subunit 1	1.55186	0.00015927	0.000989761
D4AD48	Dcun1d2	Defective in cullin neddylation 1 domain containing 2	1.56579	0.0390749	0.0682194
Q9ESI7	Dcx	Neuronal migration protein doublecortin	1.53047	0.010583	0.0239433
A0A8I5ZK24	Ddhd1	DDHD domain containing 1	1.57055	0.00762559	0.0184638
A0A8I6GAE6	Ddx19b	RNA helicase	1.81643	0.000208762	0.00122109
Q3B8Q1	Ddx21	Nucleolar RNA helicase 2	1.76755	0.00030544	0.00160989
D4ADE8	Ddx3x	RNA helicase	1.97147	1.39423e-05	0.000222234
A0A0G2K9N3	Ddx3y	RNA helicase	1.53277	0.00300591	0.00872341
A0A8I5ZKV9	Ddx5	Probable ATP-dependent RNA helicase DDX5	1.56432	0.00610077	0.0153056
A0A8I6AUH3	Ddx50	RNA helicase	2.08651	0.00297084	0.00867412
Q0PGW2	Dennd11	DENN domain-containing protein 11	1.82565	0.000246989	0.00139819
G3V7Q0	Dennd5a	DENN domain-containing protein 5A	2.89214	0.000195123	0.00115801
A0A8I5ZYN4	Dennd5b	DENN domain containing 5B	2.19413	0.00382602	0.0105521
F1M8Y4	Deptor	DEP domain containing MTOR-interacting protein	3.29372	5.21899e-06	0.000126309
F1M1H0	Dera	deoxyribose-phosphate aldolase	1.74283	0.0334009	0.0599806
P49621	Dgkb	Diacylglycerol kinase beta	2.91535	5.93836e-05	0.00052218
F1M5T2	Dgkd	Diacylglycerol kinase	2.91543	0.00282456	0.00837211
D3ZSZ6	Dgkh	Diacylglycerol kinase	2.44207	0.00164895	0.00547849
F1MAB7	Dgki	Diacylglycerol kinase iota	1.72373	0.000603874	0.00261365
D4A9W3	Dglucy	D-glutamate cyclase	1.76416	0.0174192	0.0354156
A0A8I5ZN24	Dhrs7	Dehydrogenase/reductase 7	1.60816	0.000411791	0.00196794
Q4KLP0	Dhtkd1	2-oxoadipate dehydrogenase complex component E1	1.5184	0.00649929	0.0161747
Q5BJS0	Dhx30	ATP-dependent RNA helicase DHX30	1.57164	0.0239918	0.0456147
A0A8I5ZXE0	Dido1	Death inducer-obliterator 1	3.24967	0.0435517	0.074531
F1LZ43	Dip2a	Disco-interacting protein 2 homolog A	1.5112	6.86096e-05	0.000569158
A0A0G2JY22	Dip2b	Disco-interacting protein 2 homolog B	1.67747	9.98539e-09	2.77278e-06
D4A304	Diras1	DIRAS family GTPase 1	1.76965	0.00118067	0.00425492
A0A8I5ZKR8	Diras2	DIRAS family GTPase 2	1.74306	1.68363e-05	0.000247432
F7EPZ4	Dis3	DIS3 homolog, exosome endoribonuclease and 3'-5' exoribonuclease	2.78057	0.00109078	0.00401042
D3ZBZ6	Disp2	Dispatched RND transporter family member 2	1.81508	2.85731e-05	0.000338008
Q2VUH7	Dixdc1	Dixin	4.76955	0.00671037	0.0166372
P97836	Dlgap1	Disks large-associated protein 1	4.90298	9.50243e-06	0.000177783
P97837	Dlgap2	Disks large-associated protein 2	1.90784	0.000814747	0.00323446
P97838	Dlgap3	Disks large-associated protein 3	2.36166	0.00564057	0.0144115
P97839	Dlgap4	Disks large-associated protein 4	2.20341	1.73374e-05	0.000249924
Q568Y6	Dmap1	DNA methyltransferase 1-associated protein 1	2.89455	0.0210514	0.0410297
M0RDT6	Dmwd	DM1 locus, WD repeat containing	1.68491	3.22239e-05	0.000360197
A0A8I5ZMW1	Dmxl2	Dmx-like 2	1.87425	3.2092e-05	0.000359485
F7F4L4	Dnajb12	DnaJ heat shock protein family (Hsp40) member B12	2.28467	0.000593779	0.00258693
A0A0G2JTM9	Dnajb14	DnaJ homolog subfamily B member 14	2.4575	0.0120847	0.026456
A0A0G2K9H9	Dnajb5	DnaJ heat shock protein family (Hsp40) member B5	3.66288	7.26471e-05	0.000586064
A0A8I6AX46	Dnajc13	DnaJ heat shock protein family (Hsp40) member C13	3.36078	2.74068e-05	0.000330133
Q5FVM7	Dnajc16	DnaJ homolog subfamily C member 16	7.39036	0.0022616	0.00702722
Q7TQ20	Dnajc2	DnaJ homolog subfamily C member 2	9.18057	0.00128576	0.00452849
Q6AYG2	Dnajc28	DnaJ heat shock protein family (Hsp40) member C28	1.53773	0.0484459	0.0813496
Q9QZK8	Dnase2	Deoxyribonuclease-2-alpha	6.02371	0.0227236	0.043628
P21575	Dnm1	Dynamin-1	1.92324	0.000100857	0.000728933
O35303	Dnm1l	Dynamin-1-like protein	1.58182	1.57525e-05	0.000238822
P39052	Dnm2	Dynamin-2	1.73065	0.000248357	0.00139843
Q08877	Dnm3	Dynamin-3	1.67865	6.60582e-05	0.000557637
A0A8I6G204	Dock10	Dedicator of cytokinesis 10	9.94289	0.000146899	0.000932658
A0A8I6GLI7	Dock3	Dedicator of cyto-kinesis 3	11.2614	4.42086e-08	7.06802e-06
A0A8I5ZNR8	Dock4	Dedicator of cytokinesis 4	13.6249	0.000701492	0.00291652
A0A0G2K3H2	Dock7	Dedicator of cytokinesis 7	1.81448	0.00909658	0.021359
Q6AYM4	Dpcd	Protein DPCD	2.50158	0.0419133	0.0721482
D4A8N1	Dpm1	Dolichol-phosphate mannosyltransferase subunit 1	2.53327	0.00213721	0.00670785
O55096	Dpp3	Dipeptidyl peptidase 3	1.81524	1.79766e-06	6.87278e-05
Q6XUX2	Dstyk	Dual serine/threonine and tyrosine protein kinase	2.17258	0.0102133	0.0232866
A0A8I5ZQM2	Dtna	Dystrobrevin	1.5019	0.000215632	0.00125571
A0A8I6AF61	Dusp3	Dual specificity protein phosphatase	1.50543	0.000291029	0.00156044
P38650	Dync1h1	Cytoplasmic dynein 1 heavy chain 1	2.48277	2.60246e-05	0.000319315
Q9QXU8	Dync1li1	Cytoplasmic dynein 1 light intermediate chain 1	1.80735	2.88222e-08	5.84869e-06
Q62698	Dync1li2	Cytoplasmic dynein 1 light intermediate chain 2	2.02991	1.28484e-07	1.32918e-05
F7FAB7	Dynlt3	Dynein light chain Tctex-type 3	4.60851	0.00730124	0.0178092
Q63470	Dyrk1a	Dual specificity tyrosine-phosphorylation-regulated kinase 1A	2.37302	0.00439766	0.0117658
Q6AYG5	Echdc1	Ethylmalonyl-CoA decarboxylase	1.64374	6.65159e-05	0.000558818
A0A8I6AH81	Ecpas	Ecm29 proteasome adaptor and scaffold	1.79633	5.71567e-05	0.000508531
Q3ZAV8	Edc4	Enhancer of mRNA-decapping protein 4	1.67089	1.4713e-05	0.000230343
B2RYN3	Eef1e1	Eukaryotic translation elongation factor 1 epsilon 1	1.70399	0.000585302	0.00255634
A0A8I6ADR8	Efr3a	EFR3 homolog A	2.52314	7.11478e-05	0.000581077
F1LTW9	Efr3b	EFR3 homolog B	1.88068	7.28633e-05	0.000586016
Q8R3Z7	Ehd4	EH-domain containing 4	1.62269	0.000612071	0.002634
Q63186	Eif2b4	Translation initiation factor eIF2B subunit delta	5.49075	1.72831e-07	1.57217e-05
Q1JU68	Eif3a	Eukaryotic translation initiation factor 3 subunit A	1.6505	6.67892e-05	0.000559333
Q4G061	Eif3b	Eukaryotic translation initiation factor 3 subunit B	1.53981	7.04569e-06	0.000150498
A0JPM9	Eif3j	Eukaryotic translation initiation factor 3 subunit J	1.56991	0.000960225	0.00367912
D3ZAZ0	Eif3m	Eukaryotic translation initiation factor 3 subunit M	10.6652	0.0015642	0.0052733
A0A8I6A1T4	Eif4g2	Eukaryotic translation initiation factor 4 gamma 2	1.73715	3.08921e-06	9.15656e-05
A0A8I6AMY8	Eif4g3	Eukaryotic translation initiation factor 4 gamma, 3	1.58997	2.0578e-06	7.33578e-05
O09032	Elavl4	ELAV-like protein 4	1.54866	0.00108233	0.00399326
D3ZY46	Elmo1	Engulfment and cell motility 1	2.80185	0.00813611	0.0195207
G3V982	Elmo2	Engulfment and cell motility 2	1.742	9.70286e-05	0.000710018
A0A8I6GJG9	Elmod1	ELMO domain containing 1	2.00646	0.00799277	0.0191943
Q8VHU4	Elp1	Elongator complex protein 1	1.94885	3.57409e-05	0.000386411
A0A8I5ZZ89	Elp3	Elongator complex protein 3	1.68865	0.00221201	0.00690566
D4A994	Emc1	ER membrane protein complex subunit 1	1.52985	5.24452e-05	0.00048544
P50123	Enpep	Glutamyl aminopeptidase	2.41842	0.0318786	0.057758
A0A8I5ZNK4	ENSRNOG00000062895	60S ribosomal protein L13	1.67356	0.009247	0.0216159
A0A8I6A2W7	ENSRNOG00000063289	ADP/ATP translocase	2.77315	2.68249e-05	0.000326102
D3ZEN2	ENSRNOG00000065048	Peptidyl-cysteine S-nitrosylase GAPDH	4.24854	0.012146	0.026535
A0A8I6B4A1	ENSRNOG00000065234	Peptidyl-cysteine S-nitrosylase GAPDH	2.2275	0.00304752	0.0088006
A0A8I6AWN1	ENSRNOG00000069649	60S ribosomal protein L21	1.72906	0.0288532	0.0531527
A0A8I6A9K0	ENSRNOG00000069813	Guanine nucleotide-binding protein G(I)/G(S)/G(T) subunit beta-1	1.62854	0.0343966	0.0614758
A0A8I6AKN4	ENSRNOG00000069918	Derlin	1.9202	0.00679784	0.0167909
A0A8I6AIB5	ENSRNOG00000070657	SAYSvFN domain-containing protein	68.0689	1.16824e-09	5.60331e-07
Q9WTP0	Epb41l1	Band 4.1-like protein 1	1.82648	4.7977e-06	0.000121695
A0A0G2JZ84	Epg5	Ectopic P-granules 5 autophagy tethering factor	3.09666	9.07889e-05	0.000677513
F1M471	Epm2aip1	EPM2A interacting protein 1	1.7462	0.00027579	0.00150162
A0A8I6GJ92	Eprs1	Glutamyl-prolyl-tRNA synthetase 1	1.84341	3.2241e-05	0.000359627
Q9JJ22	Erap1	Endoplasmic reticulum aminopeptidase 1	1.91665	4.41905e-05	0.000448364
B5DEH2	Erlin2	Erlin-2	1.72677	0.00481989	0.0126768
A0A8I5YBN1	Etl4	Enhancer trap locus 4	2.24503	3.38001e-07	2.34644e-05
A0A0G2K1A4	Evi5l	Ecotropic viral integration site 5-like	2.08445	0.00297915	0.00868878
F7FEI8	Exd2	Exonuclease 3'-5' domain containing 2	2.77614	0.00287812	0.00845958
A0A0G2K2V5	Exoc1	Exocyst complex component 1	1.75276	1.09833e-05	0.000193806
O54921	Exoc2	Exocyst complex component 2	2.16263	9.14109e-05	0.000680231
Q62825	Exoc3	Exocyst complex component 3	1.65884	0.00134262	0.00469427
Q62824	Exoc4	Exocyst complex component 4	2.1222	0.000102082	0.000729787
P97878	Exoc5	Exocyst complex component 5	1.59075	0.00433588	0.0116477
O54923	Exoc6	Exocyst complex component 6	2.40794	0.000463498	0.00214699
A0A0G2JYR1	Exoc6b	Exocyst complex component	1.66216	0.00123639	0.00440458
O54922	Exoc7	Exocyst complex component 7	1.78672	0.000216776	0.00126098
O54924	Exoc8	Exocyst complex component 8	1.64696	2.2135e-06	7.73405e-05
P42533	F3	Tissue factor	2.03089	0.00742203	0.0180704
P97612	Faah	Fatty-acid amide hydrolase 1	1.74427	0.00102023	0.00384205
Q9Z122	Fads2	Acyl-CoA 6-desaturase	1.5161	0.0219635	0.042509
M0R3K6	Fam107a	Actin-associated protein FAM107A	3.14019	0.0420853	0.0723971
A0A8I6ALF3	Fam117b	Family with sequence similarity 117, member B	2.43091	2.54884e-07	1.9776e-05
D4AB03	Fam120a	Family with sequence similarity 120A	1.74813	0.000845119	0.0033275
A0A0G2K8J8	Fam120b	Family with sequence similarity 120B	2.01253	0.00778476	0.0187974
A0A8I6A052	Fam120c	Family with sequence similarity 120C	2.36884	0.000699406	0.00291244
A0A8I6G2A6	Fam169a	Family with sequence similarity 169, member A	1.93073	2.70921e-06	8.66289e-05
A0A8I6AEW7	Fam171a1	Family with sequence similarity 171, member A1	1.85082	0.000358043	0.00178379
D3ZT47	Fam171a2	Family with sequence similarity 171, member A2	1.65567	2.32899e-07	1.89043e-05
D3ZTG3	Fam171b	Family with sequence similarity 171, member B	1.78629	0.000608236	0.00262392
Q5FWT1	Fam98a	Protein FAM98A	1.68489	0.000566069	0.00249505
F1LYQ8	Farp1	FERM, ARHGEF and pleckstrin domain-containing protein 1	3.18232	3.8793e-08	6.8224e-06
Q505J8	Farsa	Phenylalanine--tRNA ligase alpha subunit	2.16379	2.30265e-05	0.000296312
P12785	Fasn	Fatty acid synthase	1.61927	0.000163639	0.00100977
D4ABB4	Fbxl15	F-box/LRR-repeat protein 15	11.2337	0.000229776	0.00132203
D3ZL45	Fbxl17l1	Similar to RIKEN cDNA B630019K06	11.1888	0.000848374	0.00333533
A0A0G2K9A9	Fbxo41	F-box protein 41	2.10016	0.00510572	0.0132633
Q02769	Fdft1	Squalene synthase	1.90601	0.0195272	0.0387313
P05369	Fdps	Farnesyl pyrophosphate synthase	1.61621	0.000478975	0.00219745
A0A8I5ZZ14	Fermt2	FERM domain containing kindlin 2	1.98418	0.000109681	0.000765443
B2GVB9	Fermt3	FERM domain containing kindlin 3	2.40743	0.000122734	0.000827004
Q6TA25	Fgfr1op2	FGFR1 oncogene partner 2 homolog	1.59348	0.000278611	0.00151074
Q66H54	Fhip1b	FHF complex subunit HOOK-interacting protein 1B	8.13968	0.0145061	0.0307737
D4A3I5	Fhip2a	FHF complex subunit HOOK interacting protein 2A	2.06234	0.000520289	0.00235222
A0A8J8Y8E0	Fibp	FGF1 intracellular binding protein	1.86859	0.000450605	0.00210017
F7EYK0	Fkbp5	peptidylprolyl isomerase	3.09961	0.027144	0.0506765
A0A0G2JXT8	Flnb	Filamin B	1.60299	7.80534e-06	0.000159616
D3ZHA0	Flnc	Filamin-C	1.53814	0.000546269	0.00242602
A0A8I5ZQT5	Fmn2	Formin 2	1.53329	0.000470256	0.00216877
A0A0G2JYU6	Fmnl1	Formin-like 1	1.55161	0.000544897	0.00242401
A0A0G2K132	Fmnl2	Formin-like 2	1.67344	0.000909148	0.00352437
A0A8I6ART4	Fmnl3	Formin-like 3	1.57947	0.00543496	0.0140151
A0A8I5ZVT2	Fndc3a	Fibronectin type III domain containing 3a	1.96124	0.00074092	0.00303031
Q04631	Fnta	Protein farnesyltransferase/geranylgeranyltransferase type-1 subunit alpha	1.60116	0.0152386	0.0319804
A0A0G2JWM4	Foxj3	Forkhead box J3	2.37774	0.0377552	0.0663545
D3ZBQ1	Foxo3	Forkhead box O3	2.88749	0.00040367	0.00194321
A0A8I5ZTH4	Fryl	FRY like transcription coactivator	3.23459	0.000124396	0.000832883
F1LMA5	Fv1	Friend virus susceptibility 1	2.99447	0.0288347	0.0531372
Q5XI81	Fxr1	RNA-binding protein FXR1	3.11324	0.000373665	0.00184076
Q9Z0U4	Gabbr1	Gamma-aminobutyric acid type B receptor subunit 1	1.67619	0.000133323	0.000868413
P23576	Gabra2	Gamma-aminobutyric acid receptor subunit alpha-2	2.52841	0.00170019	0.00559588
P20236	Gabra3	Gamma-aminobutyric acid receptor subunit alpha-3	1.6993	0.0040496	0.0110019
P28471	Gabra4	Gamma-aminobutyric acid receptor subunit alpha-4	3.18006	0.00279273	0.00830111
P19969	Gabra5	Gamma-aminobutyric acid receptor subunit alpha-5	292.056	0.000169665	0.0010433
P63138	Gabrb2	Gamma-aminobutyric acid receptor subunit beta-2	1.60753	0.00169045	0.00557773
P63079	Gabrb3	Gamma-aminobutyric acid receptor subunit beta-3	2.02153	9.60624e-06	0.000177212
P18508	Gabrg2	Gamma-aminobutyric acid receptor subunit gamma-2	2.64417	2.19706e-05	0.000287635
P18088	Gad1	Glutamate decarboxylase 1	1.58338	0.00104744	0.00391103
Q5XJW2	Gadd45gip1	Large ribosomal subunit protein mL64	1.70862	0.00846409	0.0201246
P97874	Gak	Cyclin-G-associated kinase	1.98121	4.79761e-07	2.90944e-05
F7EZK6	Galk1	galactokinase	1.57732	0.000254485	0.00142533
A0A8I5Y674	Gapvd1	GTPase activating protein and VPS9 domains 1	2.06575	1.3657e-06	5.81085e-05
A0A8I6AHF4	Garem1	GRB2 associated regulator of MAPK1 subtype 1	2.49503	0.000344544	0.0017412
A0A8I6ALW8	Garnl3	GTPase activating Rap/RanGAP domain-like 3	1.68181	0.000258764	0.0014371
Q5I0G4	Gars1	Glycine--tRNA ligase	1.57306	5.30107e-05	0.000488106
Q4V8E1	Gatad2b	GATA zinc finger domain containing 2B	1.88685	8.45716e-05	0.000646666
P50442	Gatm	Glycine amidinotransferase, mitochondrial	2.04294	0.0201943	0.0397557
Q5M868	Gba2	Non-lysosomal glucosylceramidase	1.87527	0.000131646	0.000859611
A0A0G2JTB2	Gbe1	1,4-alpha-glucan branching enzyme	1.85813	0.000128035	0.000849703
F1M8X9	Gbf1	Golgi brefeldin A resistant guanine nucleotide exchange factor 1	1.76903	0.0395641	0.0689595
D3ZZL9	Gcc2	GRIP and coiled-coil domain-containing protein 2	2.87177	0.000183555	0.00110932
P48508	Gclm	Glutamate--cysteine ligase regulatory subunit	1.54963	0.000111236	0.000769173
F1LRI5	Gcn1	GCN1 activator of EIF2AK4	1.74379	0.000159397	0.000988222
B4F774	Gdap1l1	Ganglioside-induced differentiation-associated protein 1-like 1	1.5988	0.00109892	0.00403474
F1M629	Gemin7l1	Gem (nuclear organelle) associated protein 7-like 1	170.297	0.0015587	0.00526484
P47819	Gfap	Glial fibrillary acidic protein	3.29277	4.51414e-05	0.000452787
Q07803	Gfm1	Elongation factor G, mitochondrial	1.61233	9.93339e-06	0.000181974
Q5BJP6	Gfm2	Ribosome-releasing factor 2, mitochondrial	1.83298	0.0164194	0.0339588
P82808	Gfpt1	Glutamine--fructose-6-phosphate aminotransferase [isomerizing] 1	11.3913	7.75869e-05	0.000612797
Q4KM86	Ggact	Gamma-glutamylaminecyclotransferase	2.02542	0.0337365	0.0604392
D3ZX06	Ghdc	GH3 domain containing	4.90864	4.54474e-05	0.000452416
Q9Z272	Git1	ARF GTPase-activating protein GIT1	2.20996	9.626e-05	0.000705372
P08050	Gja1	Gap junction alpha-1 protein	2.04965	1.16416e-06	5.34096e-05
Q80XF7	Gjc2	Gap junction gamma-2 protein	1.69139	0.00212821	0.0066836
Q63060	Gk	Glycerol kinase	1.57325	0.00341262	0.00961292
A0A8I6ACU6	Glcci1	Glucocorticoid induced 1	1.56741	1.29602e-06	5.69816e-05
A0A0G2JUZ5	Gldc	Glycine cleavage system P protein	1.58155	0.00621922	0.0155658
Q5RKH0	Glyr1	Cytokine-like nuclear factor N-PAC	1.52525	0.00304748	0.0088053
Q6Q7Y5	Gna13	Guanine nucleotide-binding protein subunit alpha-13	1.61775	2.86142e-05	0.000336983
A0A8J8XRQ3	Gna14	G protein subunit alpha 14	2.27725	0.000571228	0.0025115
Q63803	Gnas	Guanine nucleotide-binding protein G(s) subunit alpha isoforms XLas	1.61157	0.000159352	0.00098911
P19627	Gnaz	Guanine nucleotide-binding protein G(z) subunit alpha	1.87094	0.000385083	0.0018812
Q811S9	Gnl3	Guanine nucleotide-binding protein-like 3	106.329	0.00916203	0.0214649
D4A6K4	Golga1	Golgin A1	1.96467	0.00258131	0.0078001
A0A8I5ZTW6	Gopc	Golgi associated PDZ and coiled-coil motif containing	3.887	2.01953e-05	0.000275325
O35077	Gpd1	Glycerol-3-phosphate dehydrogenase [NAD(+)], cytoplasmic	1.54306	0.000174982	0.0010636
D3ZAP9	Gpd1l1	Glycerol-3-phosphate dehydrogenase [NAD(+)]	1.55389	1.03395e-05	0.000188759
D4A6L0	Gpr158	Metabotropic glycine receptor	1.69101	2.66074e-07	2.00544e-05
Q9QYC6	Gpr37	Prosaposin receptor GPR37	1.66596	0.00558901	0.0143074
Q920R4	Gprasp1	G-protein coupled receptor-associated sorting protein 1	4.43859	0.0136031	0.0293058
A0A8I6AJM0	Gprin1	G protein-regulated inducer of neurite outgrowth 1	1.75043	7.38503e-06	0.000155233
Q9R080	Gpsm1	G-protein-signaling modulator 1	2.06066	0.000891004	0.00346421
D3ZPW7	Gpx8	Glutathione peroxidase	3.24689	0.0224804	0.0432872
Q3KR56	Gramd1a	Protein Aster-A	2.57849	0.0147955	0.0312244
P35439	Grin1	Glutamate receptor ionotropic, NMDA 1	1.56769	0.00992256	0.0227813
Q00960	Grin2b	Glutamate receptor ionotropic, NMDA 2B	3.1806	0.000382281	0.00187446
Q9WTW1	Grip2	Glutamate receptor-interacting protein 2	3.09671	0.0101441	0.0231589
Q9JHZ4	Gripap1	GRIP1-associated protein 1	1.56546	1.14624e-05	0.000196989
P23385	Grm1	Metabotropic glutamate receptor 1	1.59772	0.0410929	0.0710141
P31421	Grm2	Metabotropic glutamate receptor 2	1.529	0.00929214	0.021683
P31422	Grm3	Metabotropic glutamate receptor 3	1.85447	0.000950885	0.00365395
P31423	Grm4	Metabotropic glutamate receptor 4	2.71083	0.020512	0.040231
P31424	Grm5	Metabotropic glutamate receptor 5	2.16187	7.19846e-05	0.000583396
A0A8I5ZLR0	Gstt3	glutathione transferase	2.01009	0.000347878	0.00174967
G3V992	Gtf2e1	General transcription factor IIE subunit 1	6.70071	0.0158009	0.0329377
Q9WVI4	Gucy1a2	Guanylate cyclase soluble subunit alpha-2	1.85242	2.17759e-05	0.000286507
O08730	Gyg1	Glycogenin-1	1.55543	0.000353107	0.00176755
A2RRU1	Gys1	Glycogen [starch] synthase, muscle	1.98317	1.30485e-06	5.68959e-05
D4ABI7	Hacd3	Very-long-chain (3R)-3-hydroxyacyl-CoA dehydratase	1.53478	0.0016181	0.00541352
Q9ESM2	Hapln2	Hyaluronan and proteoglycan link protein 2	1.59282	7.35482e-05	0.000588832
F7F5Q9	Hcls1	Hematopoietic cell specific Lyn substrate 1	331.466	2.21639e-06	7.64292e-05
Q9JKA9	Hcn2	Potassium/sodium hyperpolarization-activated cyclic nucleotide-gated channel 2	1.88021	7.2931e-06	0.000153914
A0A8I6A520	Hdhd5	Haloacid dehalogenase like hydrolase domain containing 5	1.59467	0.000635467	0.00271037
Q9Z1A6	Hdlbp	Vigilin	2.05668	5.5973e-06	0.000131836
A0A8I6GJQ5	Heatr5b	HEAT repeat containing 5B	2.13613	0.0468809	0.0792769
F1LVZ9	Hectd3	HECT domain E3 ubiquitin protein ligase 3	1.88129	4.27627e-05	0.000440656
A0A8I5ZZM0	Hectd4	HECT domain E3 ubiquitin protein ligase 4	2.07013	0.000776694	0.00311386
D4A0C3	Hid1	HID1 domain containing	1.86676	0.00363546	0.0101164
Q8VH49	Higd1a	HIG1 domain family member 1A, mitochondrial	1.88311	5.34064e-05	0.000489188
B2GV65	Higd2a	HIG1 hypoxia inducible domain family, member 2A	1.65153	0.0165873	0.0341321
F1LML7	Hip1r	Huntingtin interacting protein 1 related	1.97788	2.92932e-05	0.00034042
P05708	Hk1	Hexokinase-1	1.53526	0.000200063	0.00118466
F1M3H8	Hnrnpa0	Heterogeneous nuclear ribonucleoprotein A0	1.76636	0.00166759	0.0055265
Q8VHV7	Hnrnph1	Heterogeneous nuclear ribonucleoprotein H	1.70914	7.0957e-05	0.000581318
Q6AY09	Hnrnph2	Heterogeneous nuclear ribonucleoprotein H2	2.17761	4.17597e-05	0.000432008
Q62826	Hnrnpm	Heterogeneous nuclear ribonucleoprotein M	2.22635	8.87953e-05	0.000666407
Q6IMY8	Hnrnpu	Heterogeneous nuclear ribonucleoprotein U	1.82622	0.000173133	0.00105846
D3ZB48	Hook1	Hook microtubule-tethering protein 1	7.36871	3.83256e-07	2.52757e-05
P31390	Hrh1	Histamine H1 receptor	4.67295	2.38996e-05	0.000303112
Q6P7R8	Hsd17b12	Very-long-chain 3-oxoacyl-CoA reductase	1.73672	5.11132e-05	0.000478144
Q4V8B7	Hsdl1	Inactive hydroxysteroid dehydrogenase-like protein 1	1.58371	0.00208523	0.00656816
D3ZC55	Hspa12a	Heat shock protein family A (Hsp70) member 12A	1.74469	4.59874e-05	0.000455215
Q6AYB4	Hspa14	Heat shock 70 kDa protein 14	3.24916	0.000389463	0.00189558
P42930	Hspb1	Heat shock protein beta-1	1.92184	0.00968518	0.0223922
P97541	Hspb6	Heat shock protein beta-6	7.87359	0.00563559	0.0144057
Q9QZK5	Htra1	Serine protease HTRA1	6.1233	8.85582e-06	0.000169287
P51111	Htt	Huntingtin	1.91807	4.10918e-05	0.000428459
P51593	Huwe1	E3 ubiquitin-protein ligase HUWE1	1.71037	6.40058e-05	0.000549097
A0A8I6A5B0	Hycc2	Hyccin PI4KA lipid kinase complex subunit 2	1.85271	2.68052e-07	1.99189e-05
F1LS86	Iars1	isoleucine--tRNA ligase	2.16873	8.3537e-05	0.000641545
P56574	Idh2	Isocitrate dehydrogenase [NADP], mitochondrial	1.67132	0.000189302	0.00113238
Q32PY9	Idnk	Probable gluconokinase	3.75816	0.0083127	0.0198452
Q5U2P2	Igsf11	Immunoglobulin superfamily member 11	1.90633	0.000277652	0.00150709
A0A8I5ZSB0	Igtp	Interferon gamma induced GTPase	2.93946	0.0216791	0.0420819
Q6TMG5	Ikbkg	NF-kappa-B essential modulator	10.0987	0.000980152	0.00373648
Q63621	Il1rap	Interleukin-1 receptor accessory protein	1.63979	0.000208483	0.00122082
P59824	Il1rapl1	Interleukin-1 receptor accessory protein-like 1	1.72065	0.0165018	0.0340357
Q99J82	Ilk	Integrin-linked protein kinase	1.97035	4.00231e-05	0.000418972
D4ACG2	Ilvbl	2-hydroxyacyl-CoA lyase 2	1.64669	6.86426e-05	0.000568537
P23565	Ina	Alpha-internexin	1.69868	0.0013558	0.00472784
E9PT22	Inf2	Inverted formin 2	1.52237	0.000384178	0.00188026
Q62784	Inpp4a	Inositol polyphosphate-4-phosphatase type I A	1.89467	9.92206e-06	0.0001824
Q9QWG5	Inpp4b	Type II inositol 3,4-bisphosphate 4-phosphatase	2.54725	0.0176067	0.0357007
D4A2N2	Inpp5b	phosphoinositide 5-phosphatase	1.96907	0.0106135	0.0239918
D3ZKG7	Inpp5f	Inositol polyphosphate-5-phosphatase F	1.61896	0.000147111	0.000931763
D3ZUT9	Ints3	Integrator complex subunit 3	16.147	3.38369e-07	2.31849e-05
Q9ESM0	Ip6k1	Inositol hexakisphosphate kinase 1	2.15356	0.00138066	0.00479551
D4A857	Ipo9	Importin 9	1.80607	0.000610241	0.00262827
A0A8I6AM38	Iqgap2	IQ motif containing GTPase activating protein 2	2.67941	0.000638249	0.00272004
A0A0G2JUG7	Iqsec1	IQ motif and SEC7 domain-containing protein 1	1.8277	0.000339152	0.00172719
Q6AYC2	Irgm	Immunity-related GTPase family M protein	3.91436	0.00324093	0.00922783
F1MAL5	Irs2	Insulin receptor substrate 2	1.96729	0.0300401	0.0548794
A0A0G2JVU1	Itgb8	Integrin beta	1.63652	8.06319e-05	0.000628381
Q5XIE8	Itm2b	Integral membrane protein 2B	2.05356	0.000203791	0.00119866
Q5PQL7	Itm2c	Integral membrane protein 2C	2.20271	6.41081e-06	0.000142715
A0A0G2K7L4	Itpk1	Inositol-tetrakisphosphate 1-kinase	2.54089	0.000138997	0.000893238
P17105	Itpka	Inositol-trisphosphate 3-kinase A	1.83638	9.73477e-05	0.000711366
P29994	Itpr1	Inositol 1,4,5-trisphosphate receptor type 1	1.93294	0.0164069	0.0339461
A0A8I6ASA9	Itsn2	Intersectin 2	1.60657	0.000195643	0.00115979
Q69FB3	Jph4	Junctophilin-4	1.79725	0.0413696	0.0713755
Q6AXU6	Jpt1	Jupiter microtubule associated homolog 1	2.77441	1.4243e-05	0.000224317
Q6P0K8	Jup	Junction plakoglobin	1.61787	0.00043905	0.00206824
P97924	Kalrn	Kalirin	1.70776	0.00395819	0.0108148
B2RZ97	Kcmf1	E3 ubiquitin-protein ligase KCMF1	141.246	0.000118213	0.000805804
P10499	Kcna1	Potassium voltage-gated channel subfamily A member 1	1.73883	7.98986e-05	0.000624512
P63142	Kcna2	Potassium voltage-gated channel subfamily A member 2	1.72195	0.00178245	0.00581583
P17659	Kcna6	Potassium voltage-gated channel subfamily A member 6	1.82518	0.0292084	0.0536012
D3ZYK3	Kcnd1	Potassium voltage-gated channel subfamily D member 1	6.86114	0.0338127	0.0605552
Q63881	Kcnd2	Potassium voltage-gated channel subfamily D member 2	1.82575	0.00260672	0.00785441
Q63472	Kcnh1	Potassium voltage-gated channel subfamily H member 1	2.73205	0.000651804	0.00276218
P63251	Kcnj3	G protein-activated inward rectifier potassium channel 1	2.75284	4.44286e-05	0.000449052
Q62976	Kcnma1	Calcium-activated potassium channel subunit alpha-1	1.73882	0.00826502	0.0197492
O88943	Kcnq2	Potassium voltage-gated channel subfamily KQT member 2	2.49848	8.45194e-05	0.000647205
A0A8I6A6D0	Kctd16	Potassium channel tetramerization domain containing 16	2.00718	0.000372442	0.00183989
A6Y7S3	Kctd8	Potassium channel tetramerization domain containing 8	1.71152	0.000172146	0.00105609
A0A8I5ZV77	Kgd4	Mitochondrial ribosomal protein S36	1.65858	0.00196138	0.0062527
Q9EQG6	Kidins220	Kinase D-interacting substrate of 220 kDa	2.37125	0.00298414	0.00869371
F1M4A4	Kif1a	Kinesin-like protein KIF1A	2.00915	1.49737e-05	0.000232357
O88658	Kif1b	Kinesin-like protein KIF1B	2.08389	0.019113	0.0380816
D3ZCG2	Kif21a	Kinesin family member 21A	1.61438	1.77422e-06	6.88292e-05
F1M5N7	Kif21b	Kinesin-like protein KIF21B	1.67309	0.000355331	0.00177531
F1LQZ3	Kif3a	Kinesin-like protein	2.52663	0.000393781	0.0019078
O55165	Kif3c	Kinesin-like protein KIF3C	1.85984	0.0176133	0.0357002
Q2PQA9	Kif5b	Kinesin-1 heavy chain	1.60143	1.85111e-05	0.000259746
P56536	Kif5c	Kinesin heavy chain isoform 5C	1.60516	4.65914e-06	0.00011991
A0A8I5ZXB9	Kifap3	Kinesin-associated protein 3	2.42514	0.00014513	0.000922534
Q4G074	Kifbp	KIF-binding protein	1.5275	0.00504253	0.0131445
P37285	Klc1	Kinesin light chain 1	1.5025	6.69494e-05	0.000559786
D3ZZC3	Klhl22	Kelch-like protein 22	330.904	0.013682	0.0294277
D3ZH92	Klhl26	Kelch-like family member 26	140.342	1.16985e-10	1.23443e-07
D4A8Q2	Kndc1	Kinase non-catalytic C-lobe domain containing 1	3.19494	4.91878e-05	0.000470136
G3V8Z6	Krit1	KRIT1, ankyrin repeat containing	2.16885	0.0307579	0.0560161
A0A8I5ZQW6	Ksr1	Kinase suppressor of ras 1	2.5431	0.00142393	0.00490062
D3ZVS2	L2hgdh	L-2-hydroxyglutarate dehydrogenase, mitochondrial	1.55092	0.000446901	0.00209029
A0A8I6GJC3	Larp1	La ribonucleoprotein 1, translational regulator	1.82827	5.17151e-06	0.000126319
A0A8I5ZLN6	Larp4	La ribonucleoprotein 4	19.9145	2.98919e-06	9.2228e-05
D3ZCR5	Larp6	La ribonucleoprotein 6, translational regulator	3.27608	0.000604543	0.0026144
Q5PPJ6	Lars1	leucine--tRNA ligase	1.69854	0.000141244	0.000902186
A0A8I5ZU78	Lars2	leucine--tRNA ligase	2.08411	0.00195064	0.00622976
Q99MZ8	Lasp1	LIM and SH3 domain protein 1	1.74046	5.00838e-05	0.000474402
O08984	Lbr	Delta(14)-sterol reductase LBR	2.49086	0.00379379	0.0104796
D3ZAR1	Ldlrap1	Low density lipoprotein receptor adapter protein 1	3.69185	0.0144163	0.0306077
D3ZN61	Lgi3	Leucine-rich repeat LGI family, member 3	1.58595	0.00124205	0.0044158
Q4KM31	Limd2	LIM domain-containing protein 2	4.82501	2.26797e-07	1.86966e-05
P53669	Limk1	LIM domain kinase 1	1.88679	0.00480011	0.01265
A0A8I6A6W3	Lims1	LIM and senescent cell antigen-like-containing domain protein	2.69166	3.03515e-05	0.000345862
Q8K4K5	Llgl1	Lethal(2) giant larvae protein homolog 1	1.70611	0.000112579	0.000777441
D3ZUP8	Lmbrd2	LMBR1 domain containing 2	3.39061	2.91047e-05	0.000338976
Q6AYF2	Lmcd1	LIM and cysteine-rich domains 1	1.60624	0.00329506	0.00934663
Q924S5	Lonp1	Lon protease homolog, mitochondrial	1.61051	2.06182e-05	0.000278927
D3ZX48	Lonrf2	LON peptidase N-terminal domain and ring finger 2	55.6025	0.00943073	0.0219192
Q1HAQ0	Lpcat1	Lysophosphatidylcholine acyltransferase 1	2.46722	0.00099167	0.00376406
Q5FVN0	Lpcat3	Lysophospholipid acyltransferase 5	2.55566	5.65886e-05	0.000506037
D3ZR52	Lpcat4	Lysophosphatidylcholine acyltransferase 4	1.58347	0.00240571	0.00738797
F1LTX8	Lpgat1	Lysophosphatidylglycerol acyltransferase 1	2.26668	0.00211149	0.00664293
B0BNK7	Lrfn3	Leucine-rich repeat and fibronectin type-III domain-containing protein 3	6.75314	1.12293e-05	0.00019683
G3V928	Lrp1	Prolow-density lipoprotein receptor-related protein 1	1.69982	4.05882e-06	0.000108702
A0A8I6AQY2	Lrp1b	LDL receptor related protein 1B	2.02801	0.00780827	0.018837
Q5SGE0	Lrpprc	Leucine-rich PPR motif-containing protein, mitochondrial	1.81757	2.0922e-05	0.000280163
F1LT49	Lrrc47	Leucine rich repeat containing 47	1.50605	0.000200909	0.00118834
P70587	Lrrc7	Leucine-rich repeat-containing protein 7	1.67171	0.00275109	0.00821433
Q4V8I7	Lrrc8a	Volume-regulated anion channel subunit LRRC8A	1.55052	0.000687652	0.00287484
D4A758	Lrrc8b	Leucine rich repeat containing 8 VRAC subunit B	2.18354	0.000149457	0.000945486
Q498T9	Lrrc8c	Volume-regulated anion channel subunit LRRC8C	2.24316	0.00140616	0.00485214
A0A8I5ZYW3	Lsp1	Lymphocyte-specific protein 1	1.60544	0.000275925	0.00150081
D3ZFS7	Lyplal1	palmitoyl-protein hydrolase	5832.77	0.000776479	0.00311536
A6JSL5	Lztr1	Leucine-zipper-like transcription regulator 1	2.48458	0.00226577	0.00703602
Q8CFC9	Lzts1	Leucine zipper putative tumor suppressor 1	7.08103	1.77589e-05	0.000254609
O08873	Madd	MAP kinase-activating death domain protein	1.77603	4.14603e-05	0.0004306
Q5RKJ1	Maea	E3 ubiquitin-protein transferase MAEA	2.42121	0.00390762	0.0107155
Q9ES73	Maged1	Melanoma-associated antigen D1	2.73507	0.0481614	0.080975
F7FG85	Man2b1	Alpha-mannosidase	3.89824	0.000247507	0.00139812
P21139	Man2c1	Alpha-mannosidase 2C1	1.77089	8.81719e-05	0.000665515
P21396	Maoa	Amine oxidase [flavin-containing] A	1.51129	8.85094e-05	0.000665208
P36506	Map2k2	Dual specificity mitogen-activated protein kinase kinase 2	2.03969	0.0207655	0.0406375
Q925D6	Map2k6	mitogen-activated protein kinase kinase	1.7515	9.15442e-05	0.000680264
Q4KSH7	Map2k7	Dual specificity mitogen-activated protein kinase kinase 7	14.5987	2.99846e-06	9.14444e-05
P0C8E4	Map3k7	Mitogen-activated protein kinase kinase kinase 7	3.46461	6.78808e-08	8.52712e-06
Q5M7W5	Map4	Microtubule-associated protein 4	1.56985	4.87309e-06	0.000122431
D3ZXB1	Map4k2	Mitogen-activated protein kinase kinase kinase kinase 2	3.02615	0.0188703	0.0376976
Q63560	Map6	Microtubule-associated protein 6	1.91712	1.79406e-06	6.90908e-05
A0A8I5ZM56	Map7d1	MAP7 domain containing 1	1.99999	2.66872e-09	9.38676e-07
Q9R237	Mapk8ip1	C-Jun-amino-terminal kinase-interacting protein 1	4.67442	1.42884e-06	6.03086e-05
G3V9M2	Mapk8ip2	C-Jun-amino-terminal kinase-interacting protein 2	121.774	0.0102863	0.0234126
E9PSK7	Mapk8ip3	C-Jun-amino-terminal kinase-interacting protein 3	1.76054	2.07928e-05	0.00028057
Q6AYF1	Mapkap1	Target of rapamycin complex 2 subunit MAPKAP1	5.57886	0.00018743	0.00112629
Q3B8Q0	Mapre2	Microtubule-associated protein RP/EB family member 2	1.70537	0.00014062	0.000899289
O08678	Mark1	Serine/threonine-protein kinase MARK1	1.94097	1.1473e-05	0.00019653
O08679	Mark2	Serine/threonine-protein kinase MARK2	3.3057	1.59142e-09	6.4587e-07
Q8VHF0	Mark3	MAP/microtubule affinity-regulating kinase 3	2.13238	0.00255071	0.00772534
D4A6T9	Mark4	non-specific serine/threonine protein kinase	2.26921	0.00242138	0.00742745
D3Z941	Mars1	Methionine--tRNA ligase, cytoplasmic	1.99551	2.10567e-05	0.000281253
A0A0G2JVL3	Mast3	non-specific serine/threonine protein kinase	2.13197	0.000761616	0.00306739
P41243	Matk	Megakaryocyte-associated tyrosine-protein kinase	1.7795	0.00124213	0.00441311
Q66HG9	Mavs	Mitochondrial antiviral-signaling protein	1.6595	9.9504e-08	1.14127e-05
F2Z3T4	Mbnl2	Muscleblind-like protein 2	2.28202	5.29575e-06	0.000127002
Q5I0C3	Mccc1	Methylcrotonoyl-CoA carboxylase subunit alpha, mitochondrial	1.50808	0.000678068	0.00284832
D4ABL6	Mctp1	Multiple C2 and transmembrane domain-containing protein 1	17.6949	2.90924e-05	0.000339583
Q9R1S9	Mdk	Midkine	1.9828	0.000117064	0.000800039
Q4QQR9	Memo1	Protein MEMO1	1.55276	3.50944e-05	0.000381769
A0A8I5ZQX2	Mettl16	U6 small nuclear RNA (adenine-(43)-N(6))-methyltransferase	1.84495	0.00624513	0.0156232
Q3KRE2	Mettl7a	Methyltransferase like 7A	1.52512	5.5061e-07	3.12367e-05
Q8R500	Mfn2	Mitofusin-2	2.33053	0.00106874	0.0039681
Q5BJQ2	Mindy1	Ubiquitin carboxyl-terminal hydrolase MINDY-1	11.3124	0.00103627	0.00388861
D3ZWA1	Mindy2	Ubiquitin carboxyl-terminal hydrolase	1.55601	0.00647448	0.0161281
F1LP90	Mink1	Misshapen-like kinase 1	1.67809	1.72827e-07	1.59971e-05
Q4G050	Mknk1	MAP kinase-interacting serine/threonine-protein kinase 1	88.8594	0.00930498	0.0217034
A0A0G2K8Z8	Mlf2	Myeloid leukemia factor 2	2.54376	4.53888e-05	0.000453544
Q920F5	Mlycd	Malonyl-CoA decarboxylase, mitochondrial	5.27019	0.0284061	0.0524757
D3ZNY3	Mmaa	Metabolism of cobalamin associated A	2.14129	0.00480282	0.0126509
M0R6T4	Mms19	MMS19 nucleotide excision repair protein	8.35655	2.69767e-07	1.9768e-05
D3ZKH2	Mon2	Protein MON2 homolog	2.99411	0.000156706	0.000979598
G3V9S5	Moxd1	Monooxygenase, DBH-like 1	110.635	0.0134408	0.0290153
P38718	Mpc2	Mitochondrial pyruvate carrier 2	1.56184	0.0220583	0.0426612
O55164	Mpdz	Multiple PDZ domain protein	5.27565	2.30172e-06	7.83476e-05
Q5HZE4	Mri1	Methylthioribose-1-phosphate isomerase	1.59173	0.00132846	0.00465403
Q5M818	Mrpl16	Large ribosomal subunit protein uL16m	2.05804	0.00386699	0.0106317
D3ZMR9	Mrpl21	Large ribosomal subunit protein bL21m	1.61881	0.00742042	0.0180749
Q6AXT0	Mrpl37	Large ribosomal subunit protein mL37	1.66968	0.000297159	0.00157569
D3ZH23	Mrpl41l1	Similar to mitochondrial ribosomal protein L41	2.02192	0.0117932	0.0259578
Q3B8R7	Mrpl47	Large ribosomal subunit protein uL29m	7.98449	0.000110757	0.000771931
A0A8I6GEF9	Mrpl58	Large ribosomal subunit protein mL62	5.70547	0.0496952	0.08313
B2RYT0	Mrps21	Mitochondrial ribosomal protein S21	2.28518	0.00155272	0.00525476
Q9EPJ3	Mrps26	Small ribosomal subunit protein mS26	2.46819	1.55253e-07	1.46271e-05
D4A3E8	Mrps27	Mitochondrial ribosomal protein S27	1.70186	0.001443	0.00495334
A0A0G2JXC5	Mrtfa	Myocardin related transcription factor A	2.18805	0.0345789	0.0617388
Q8K3P4	Msi1	RNA-binding protein Musashi homolog 1	2.76067	0.000338866	0.0017274
A0A8I6AIT8	Msto1	Misato mitochondrial distribution and morphology regulator 1	1.64704	0.00260815	0.00785423
P04355	Mt2	Metallothionein-2	2.00438	0.00649861	0.0161806
A0A8I6AVZ7	Mtcl1	Microtubule crosslinking factor 1	5.02375	0.000159773	0.000988231
A0A8I5ZZ05	Mtcl2	Suppressor of glucose, autophagy associated 1	9.73777	0.00104238	0.00389764
A6IKE5	Mtfp1	Mitochondrial fission process protein 1	1.64351	3.89317e-06	0.000107541
P27653	Mthfd1	C-1-tetrahydrofolate synthase, cytoplasmic	1.69159	5.33323e-05	0.000489359
Q5FVM6	Mtmr12	Myotubularin-related protein 12	1.9229	0.0230437	0.0441462
F1LYH3	Mto1	Protein MTO1 homolog, mitochondrial	5.64541	0.000645291	0.00274119
P42346	Mtor	Serine/threonine-protein kinase mTOR	2.1271	1.98056e-05	0.000270711
D3ZPN5	Mtpap	Mitochondrial poly(A) polymerase	2.9634	0.0338945	0.0606812
A0A8I5ZN47	Mtrex	Mtr4 exosome RNA helicase	2.07453	0.00921693	0.0215648
A0A0G2JU49	Mtx1	Metaxin-1	1.64126	1.04853e-05	0.000190104
O35821	Mybbp1a	Myb-binding protein 1A	1.57739	0.000150961	0.000953854
A0A8I6A4L1	Mycbp2	RCR-type E3 ubiquitin transferase	4.59289	4.54209e-05	0.000453007
A0A0G2K402	Myef2	Myelin expression factor 2	1.72336	0.000716823	0.00295466
Q63355	Myo1c	Unconventional myosin-Ic	2.28969	0.00429503	0.0115615
Q63357	Myo1d	Unconventional myosin-Id	1.76427	0.00156954	0.00528793
Q9QYF3	Myo5a	Unconventional myosin-Va	2.76406	3.25185e-06	9.4268e-05
F1M111	Myo5c	Myosin VC	5.33593	0.000336996	0.00172286
D3ZD89	Naa15	N(alpha)-acetyltransferase 15, NatA auxiliary subunit	1.76056	0.00193976	0.00620253
D3ZWS6	Naa30	N(alpha)-acetyltransferase 30, NatC catalytic subunit	2.4238	8.46056e-05	0.00064599
Q6DKG0	Naa35	N-alpha-acetyltransferase 35, NatC auxiliary subunit	1.7898	0.0163052	0.0337622
A0A0G2JV35	Naa80	N(alpha)-acetyltransferase 80, NatH catalytic subunit	12.4764	1.25054e-06	5.5444e-05
Q9Z1A5	Nae1	NEDD8-activating enzyme E1 regulatory subunit	2.07869	2.29768e-05	0.000296395
P81799	Nagk	N-acetyl-D-glucosamine kinase	1.66348	0.0242636	0.0460816
Q5M969	Nanp	N-acylneuraminate-9-phosphatase	2.29041	0.0282553	0.0522887
D3ZVU9	Nat8l	N-acetylaspartate synthetase	1.67584	6.77836e-05	0.000564079
A0A8I6ANV3	Nav3	Neuron navigator 3	5.84608	0.0358831	0.063594
F1M0U5	Nbas	NBAS subunit of NRZ tethering complex	2.62147	0.000147086	0.000932726
A0A8I6AP41	Nbea	Neurobeachin	1.80022	7.83526e-07	3.93703e-05
Q56A27	Ncbp1	Nuclear cap-binding protein subunit 1	2.01348	0.0022921	0.00708444
O35095	Ncdn	Neurochondrin	1.71583	1.80412e-05	0.000256564
P55161	Nckap1	Nck-associated protein 1	2.08386	6.55752e-05	0.000555337
D3ZWX4	Nckipsd	NCK interacting protein with SH3 domain	1.98907	5.06686e-06	0.000124919
Q5XIA1	Ncln	BOS complex subunit NCLN	1.72565	0.000293152	0.00156072
A0A8I6APA0	Ncoa1	Nuclear receptor coactivator	6.15692	0.0210155	0.0410354
A0A0G2K9V1	Ndufa1	NADH dehydrogenase [ubiquinone] 1 alpha subcomplex subunit 1	1.86002	0.005835	0.0147865
Q561S0	Ndufa10	NADH dehydrogenase [ubiquinone] 1 alpha subcomplex subunit 10, mitochondrial	1.53742	0.00106392	0.00395578
A6IDY9	Ndufa4	Ndufa4 protein	1.51749	0.00212639	0.00668582
Q5BK63	Ndufa9	NADH dehydrogenase [ubiquinone] 1 alpha subcomplex subunit 9, mitochondrial	1.55266	0.00120717	0.00432974
Q66HF1	Ndufs1	NADH-ubiquinone oxidoreductase 75 kDa subunit, mitochondrial	1.54151	0.000103817	0.000738192
F7ELE5	Ndufs7	NADH dehydrogenase [ubiquinone] iron-sulfur protein 7, mitochondrial	1.52476	0.00024972	0.00140461
Q6P756	Necap2	Adaptin ear-binding coat-associated protein 2	1.89822	0.0405154	0.0702461
A0A8I6AEH7	Nedd4l	HECT-type E3 ubiquitin transferase	2.18199	4.25224e-06	0.000112174
P16884	Nefh	Neurofilament heavy polypeptide	2.02477	0.000536233	0.0023976
P19527	Nefl	Neurofilament light polypeptide	2.50484	0.000468912	0.00216636
P12839	Nefm	Neurofilament medium polypeptide	1.87788	0.0031304	0.00897607
D3ZBE5	Nek7	Serine/threonine-protein kinase Nek7	1.69187	0.0096131	0.0222548
A0A8I6AQL7	Nek9	non-specific serine/threonine protein kinase	2.02547	0.00172971	0.00566831
P97526	Nf1	Neurofibromin	2.45285	8.769e-06	0.00016947
D3ZGB1	Nfat5	Nuclear factor of activated T-cells 5	19.3766	0.0346407	0.0617864
A0A0G2K1B6	Nfix	Nuclear factor 1	3.16347	3.34698e-05	0.000368657
Q99P39	Nfs1	Cysteine desulfurase	1.73808	1.9057e-06	7.0311e-05
Q5BKC9	Ngef	Ephexin-1	1.91775	0.000480136	0.00220087
A0A8I6A1F6	Nhsl2	NHS-like 2	15.0748	0.0388186	0.0678393
F1M5J3	Nipa1	NIPA magnesium transporter 1	4.18178	0.031954	0.0578549
G3V728	Nipsnap1	Nipsnap homolog 1	1.54598	0.000409074	0.00195851
Q5RK08	Nipsnap2	Glioblastoma amplified sequence	1.62469	0.00010555	0.00074251
A0A8I6APQ3	Nkiras1	NFKB inhibitor interacting Ras-like 1	2.84387	0.000654769	0.0027703
Q62765	Nlgn1	Neuroligin-1	82.0289	3.9998e-06	0.00010822
Q5FVQ8	Nlrx1	NLR family member X1	1.98948	0.00676658	0.0167294
Q9QZ86	Nop58	Nucleolar protein 58	1.51375	0.00283715	0.00839528
F1M9V7	Npepps	Aminopeptidase	1.74369	2.17336e-05	0.000287385
P06536	Nr3c1	Glucocorticoid receptor	2.47347	0.00162313	0.00542344
A0A0G2JT23	Nrbp2	Nuclear receptor binding protein 2	1.56565	0.00025197	0.00141576
Q9QUL6	Nsf	Vesicle-fusing ATPase	2.131	8.50279e-05	0.000647341
Q9EPI6	Nsmf	NMDA receptor synaptonuclear signaling and neuronal migration factor	2.17392	1.82925e-05	0.000258052
A0A8I5ZYY7	Nt5c1a	5'-nucleotidase, cytosolic IA	2.88208	0.00170786	0.00561064
A0A8I6AHB0	Nt5c3a	5'-nucleotidase	3.75635	0.000396511	0.00191926
A0A8I6GIM3	Ntpcr	Nucleoside-triphosphatase, cancer-related	1.81794	0.0247163	0.046857
Q03351	Ntrk3	NT-3 growth factor receptor	1.73251	4.53598e-05	0.000454114
A0A8I5Y4X4	Nub1	Negative regulator of ubiquitin-like proteins 1	3.48702	0.0136526	0.0293884
Q5I0L4	Nubp1	Cytosolic Fe-S cluster assembly factor NUBP1	1.52288	0.000874699	0.0034134
Q68FS1	Nubp2	Cytosolic Fe-S cluster assembly factor NUBP2	2.07459	0.00602268	0.0151746
D3ZYH3	Nudt11	diphosphoinositol-polyphosphate diphosphatase	1.66382	0.00148303	0.00505785
F1LW91	Numa1	Nuclear mitotic apparatus protein 1	1.88528	4.90454e-05	0.000470479
P52590	Nup107	Nuclear pore complex protein Nup107	57.6024	0.0399001	0.0693847
P70581	Nup58	Nucleoporin p58/p45	1.59895	0.0434961	0.0744599
O08658	Nup88	Nuclear pore complex protein Nup88	3.10279	0.0294948	0.0540516
Q66HC5	Nup93	Nuclear pore complex protein Nup93	1.64427	0.000756254	0.00306216
A0A0G2JZT1	Nwd2	NACHT and WD repeat domain containing 2	1.95174	0.0198507	0.0392549
A0A8I6A4C2	Nxn	Nucleoredoxin	1.63207	0.00420121	0.0113553
A0A8I6AVP7	Odr4	Protein odr-4 homolog	8.7159	0.00125065	0.00443144
Q8VIJ5	Oga	Protein O-GlcNAcase	1.95661	4.49871e-05	0.000452099
P56558	Ogt	UDP-N-acetylglucosamine--peptide N-acetylglucosaminyltransferase 110 kDa subunit	2.15842	1.22849e-05	0.000202547
Q2TA68	Opa1	Dynamin-like 120 kDa protein, mitochondrial	1.53875	0.00433008	0.0116381
Q8R5M4	Optn	Optineurin	3.12504	0.000101082	0.000727573
A0A8I5ZR95	Osbp2	Oxysterol-binding protein	6.81297	0.000180282	0.00109204
A0A8I6GM73	Osbpl3	Oxysterol-binding protein	27.6152	0.0113709	0.0252284
D4A0F3	Osbpl6	Oxysterol-binding protein	1.94601	4.20607e-06	0.000111514
A0A0G2K5N0	Otud7b	ubiquitinyl hydrolase 1	1.55002	0.00819322	0.0196132
D3ZJG4	Pacs2	Phosphofurin acidic cluster sorting protein 2	1.8397	9.78024e-07	4.6487e-05
D4A280	Pak5	Serine/threonine-protein kinase PAK 5	14.5056	2.83467e-09	9.34734e-07
D3ZQ51	Pak6	non-specific serine/threonine protein kinase	3.00371	0.00114555	0.00416247
A0A8I5ZUU2	Pank1	Pantothenate kinase 1	2.73383	0.0141581	0.0302055
F1LT70	Pank2	Pantothenate kinase 2	3.40697	0.00162751	0.00543121
Q923S8	Pank4	4'-phosphopantetheine phosphatase	2.04256	3.05958e-06	9.11996e-05
Q9QYM2	Parg	Poly(ADP-ribose) glycohydrolase	86.5607	1.83798e-12	4.84858e-09
Q5M7W7	Pars2	Probable proline--tRNA ligase, mitochondrial	1.69648	1.59179e-05	0.000239267
Q68G31	Pbld	Phenazine biosynthesis-like domain-containing protein	1.97632	0.000425658	0.00202504
P52873	Pc	Pyruvate carboxylase, mitochondrial	1.50215	9.80661e-05	0.000715625
Q6AYU2	Pcbp2	Poly(rC) binding protein 2	1.57833	2.54103e-08	5.36258e-06
D3ZE55	Pcdh8	Protocadherin-8	1.53261	0.00166614	0.00552516
Q767I8	Pcdha4	Protocadherin alpha-4	6.23263	0.000245003	0.00138993
I6LBX3	Pcdhga5	Protocadherin gamma subfamily A, 5	2.02565	0.00562136	0.0143763
D4A417	Pcif1	Phosphorylated CTD interacting factor 1	4.03758	0.0353017	0.0627533
A0A8I6AH39	Pck2	phosphoenolpyruvate carboxykinase (GTP)	1.8194	4.86469e-05	0.000470075
D3ZSQ1	Pcnx3	Pecanex-like protein	4.23939	0.00201861	0.00640034
Q63737	Pdcl	Phosducin-like protein	1.52874	0.0402735	0.0699186
Q9QYJ6	Pde10a	cAMP and cAMP-inhibited cGMP 3',5'-cyclic phosphodiesterase 10A	1.9713	0.00653902	0.0162505
Q01062	Pde2a	cGMP-dependent 3',5'-cyclic phosphodiesterase	2.45576	0.000132013	0.000860938
P14646	Pde4b	3',5'-cyclic-AMP phosphodiesterase 4B	1.61663	0.00136249	0.004748
P14270	Pde4d	3',5'-cyclic-AMP phosphodiesterase 4D	1.70583	0.00167111	0.00552777
Q63065	Pdk1	[Pyruvate dehydrogenase (acetyl-transferring)] kinase isozyme 1, mitochondrial	1.57817	0.000256293	0.00143241
P36202	Pdlim4	PDZ and LIM domain protein 4	1.66099	7.88163e-06	0.000159936
A0A0G2K8S0	Pdxdc1	Pyridoxal-dependent decarboxylase domain containing 1	2.92619	1.65565e-05	0.000246062
Q925N3	Pex5l	PEX5-related protein	1.97905	1.80843e-05	0.000256486
P30835	Pfkl	ATP-dependent 6-phosphofructokinase, liver type	1.93528	3.5743e-05	0.000385644
P47858	Pfkm	ATP-dependent 6-phosphofructokinase, muscle type	2.09933	7.64547e-06	0.000157568
P47860	Pfkp	ATP-dependent 6-phosphofructokinase, platelet type	1.84047	0.000108834	0.000760539
D3ZSZ4	Pgbd5	PiggyBac transposable element derived 5	2.22758	3.70836e-05	0.000396058
P85968	Pgd	6-phosphogluconate dehydrogenase, decarboxylating	1.73703	2.7761e-06	8.66669e-05
P85971	Pgls	6-phosphogluconolactonase	1.59633	2.71697e-06	8.58367e-05
F7FLB2	Pgm2	Phosphoglucomutase 2	1.52909	0.000286988	0.0015419
B2RYN0	Pgm3	Phosphoacetylglucosamine mutase	1.80775	3.09509e-05	0.000350423
P62024	Phactr1	Phosphatase and actin regulator 1	2.01058	0.00034726	0.00174823
A0A8I6AJP4	Phactr4	Phosphatase and actin regulator 4	47.9747	2.16443e-06	7.61301e-05
P67779	Phb1	Prohibitin 1	1.93023	0.000292962	0.00156128
Q5XIH7	Phb2	Prohibitin-2	1.92773	0.00144919	0.0049681
Q64649	Phka1	Phosphorylase b kinase regulatory subunit alpha, skeletal muscle isoform	2.53115	0.000500128	0.00227668
A0A8J8YFM3	Phkb	Phosphorylase b kinase regulatory subunit	2.72697	4.0262e-07	2.6225e-05
Q63312	Phldb1	Pleckstrin homology-like domain family B member 1 (Fragment)	2.06342	0.00157228	0.00529376
O08662	Pi4ka	Phosphatidylinositol 4-kinase alpha	2.33818	1.34171e-05	0.000215163
O55012	Picalm	Phosphatidylinositol-binding clathrin assembly protein	1.54694	0.000278895	0.00151073
O88763	Pik3c3	Phosphatidylinositol 3-kinase catalytic subunit type 3	1.6204	3.85009e-06	0.000107477
A0A0G2K344	Pik3ca	Phosphatidylinositol 4,5-bisphosphate 3-kinase catalytic subunit alpha isoform	2.65298	0.000392202	0.00190364
Q56A20	Pik3ip1	Phosphoinositide-3-kinase-interacting protein 1	2.49772	0.000870081	0.00340041
Q63787	Pik3r1	Phosphatidylinositol 3-kinase regulatory subunit alpha	1.87356	0.0479532	0.0806764
Q63789	Pik3r3	Phosphatidylinositol 3-kinase regulatory subunit gamma	1.86393	0.000372371	0.00184127
P0C0R5	Pik3r4	Phosphoinositide 3-kinase regulatory subunit 4	3.25225	1.87169e-06	6.95425e-05
D3ZYT8	Pikfyve	1-phosphatidylinositol-3-phosphate 5-kinase	2.97075	0.00483966	0.0127225
Q5I6B8	Pip5k1c	Phosphatidylinositol 4-phosphate 5-kinase type-1 gamma	1.83388	5.23854e-07	3.07095e-05
Q5U2N3	Pitpnm1	Membrane-associated phosphatidylinositol transfer protein 1	1.99823	9.19864e-05	0.000681629
A0A8I6AUE0	Pitpnm2	Phosphatidylinositol transfer protein, membrane-associated 2	1.70762	0.00293248	0.00860499
M0RDK4	Pitpnm3	PITPNM family member 3	1.54278	0.00227716	0.00706308
Q63364	Pja2	E3 ubiquitin-protein ligase Praja-2	2.20513	0.00978448	0.0225428
A0A8I6A880	Pkp4	Plakophilin 4	2.02605	5.72162e-08	8.15872e-06
P97570	Pla2g6	85/88 kDa calcium-independent phospholipase A2	9.34195	4.12628e-06	0.000109951
P54319	Plaa	Phospholipase A-2-activating protein	1.50829	0.00138791	0.00481119
D4A978	Plcd3	Phosphoinositide phospholipase C	181.425	0.000130347	0.000856429
P10686	Plcg1	1-phosphatidylinositol 4,5-bisphosphate phosphodiesterase gamma-1	1.59885	6.21518e-06	0.000139537
Q62688	Plcl1	Inactive phospholipase C-like protein 1	2.24992	4.28847e-08	7.07061e-06
F1M324	Plcl2	Phosphoinositide phospholipase C	1.70083	4.82731e-07	2.86167e-05
D4A4P6	Plcxd2	Phosphatidylinositol-specific phospholipase C, X domain containing 2	7.6821	0.00262899	0.00790345
P30427	Plec	Plectin	1.50694	0.000885762	0.00345146
A0A0G2K1A8	Plekha1	Pleckstrin homology domain containing A1	3.37839	0.00102744	0.00386093
E9PTG5	Plekha5	Pleckstrin homology domain containing A5	4.03417	0.000108435	0.000758754
A0A8I6APP3	Plekho2	Pleckstrin homology domain containing O2	280.74	3.75801e-07	2.50978e-05
M0R7S5	Plin4	Perilipin 4	2.54595	0.000490994	0.00224479
P47987	Pllp	Plasmolipin	1.60425	6.00625e-06	0.000137778
Q66H88	Plpp6	Polyisoprenoid diphosphate/phosphate phosphohydrolase PLPP6	1.87222	0.00351696	0.00985944
Q9WUC8	Plrg1	Pleiotropic regulator 1	1.61375	0.0220379	0.0426373
A0A0G2QC04	Pls1	Plastin 1	1.71127	1.10545e-06	5.20745e-05
D3ZWP6	Plxna2	Plexin A2	3.97698	0.0365516	0.0646267
A0A8I5ZKT8	Plxnc1	Plexin C1	3.53994	0.00439153	0.0117613
D3ZQN3	Pnma8b	PNMA family member 8B	1.60837	0.00552844	0.0141868
A0A0G2JY58	Pogz	Pogo transposable element derived with ZNF domain	2.79422	0.00395229	0.0108099
A0A0G2JXM5	Poldip3	DNA polymerase delta interacting protein 3	1.54522	0.00361395	0.0100725
D4A5A6	Polr2a	DNA-directed RNA polymerase subunit	1.53428	0.00120087	0.00431006
G3V8Y5	Polr2b	DNA-directed RNA polymerase subunit beta	1.98009	0.00918839	0.0215075
D4A531	Polr2i	DNA-directed RNA polymerase subunit	3.75992	0.00455877	0.012123
P52591	Pom121	Nuclear envelope pore membrane protein POM 121	5.07801	5.30692e-06	0.000126694
D3ZZ81	Ppfia1	PTPRF interacting protein alpha 1	1.5598	9.30624e-05	0.000688635
A0A8I6AM56	Ppfia2	PTPRF interacting protein alpha 2	1.55806	0.00108673	0.00400668
Q91Z79	Ppfia3	Liprin-alpha-3	1.72136	2.97534e-06	9.23406e-05
P0C644	Ppip5k1	Inositol hexakisphosphate and diphosphoinositol-pentakisphosphate kinase 1	1.99964	2.02331e-05	0.000275128
Q4FZT2	Ppme1	Protein phosphatase methylesterase 1	1.58053	3.55534e-05	0.000385967
A0A0G2K4R1	Ppp1r12c	Protein phosphatase 1 regulatory subunit	1.84356	0.000311707	0.00162667
Q8R4R9	Ppp1r14c	Protein phosphatase 1 regulatory subunit 14C	2.8166	2.71707e-07	1.96374e-05
F1LYZ8	Ppp1r21	Protein phosphatase 1 regulatory subunit 21	1.67496	0.000193263	0.00115085
A0A8I6AHW4	Ppp1r3f	Protein phosphatase 1, regulatory subunit 3F	1.80414	0.000219015	0.0012726
P97888	Ppp2r2c	Serine/threonine-protein phosphatase 2A 55 kDa regulatory subunit B gamma isoform	1.63751	0.0436863	0.074737
A0A8I5ZPK8	Ppp4r4	Protein phosphatase 4, regulatory subunit 4	58.0456	0.0350189	0.0623555
D3ZBT9	Ppp6r3	Protein phosphatase 6, regulatory subunit 3	1.63891	0.00936159	0.0217969
D3ZMK9	Prag1	Inactive tyrosine-protein kinase PRAG1	6.22308	0.00138503	0.00480436
Q9Z0V5	Prdx4	Peroxiredoxin-4	1.51579	0.0031274	0.00897237
Q9WTV0	Preb	Prolactin regulatory element-binding protein	1.67216	0.000291078	0.00155911
A0A8I6GLR6	Prex1	Phosphatidylinositol-3,4,5-trisphosphate-dependent Rac exchange factor 1	1.65648	0.00115704	0.00419555
F1M0J7	Prickle2	Prickle planar cell polarity protein 2	2.80144	0.000573798	0.00251651
P54645	Prkaa1	5'-AMP-activated protein kinase catalytic subunit alpha-1	1.82374	6.46954e-05	0.000550537
P27791	Prkaca	cAMP-dependent protein kinase catalytic subunit alpha	1.83734	5.99008e-05	0.000523239
P68182	Prkacb	cAMP-dependent protein kinase catalytic subunit beta	1.66881	0.00309561	0.00889082
A0A140UHX4	Prkag2	Protein kinase AMP-activated non-catalytic subunit gamma 2	2.73804	0.00166951	0.00552592
P05696	Prkca	Protein kinase C alpha type	2.1015	4.47592e-06	0.00011633
P68403	Prkcb	Protein kinase C beta type	2.22062	9.45142e-06	0.000177458
P63319	Prkcg	Protein kinase C gamma type	3.03371	5.75071e-06	0.00013366
F1MAR6	Prodh	Proline dehydrogenase	1.98473	6.21448e-06	0.000140118
A0A8I6GLQ3	Prpf31	U4/U6 small nuclear ribonucleoprotein Prp31	1.84325	0.000173096	0.00105946
A1A5S1	Prpf6	Pre-mRNA-processing factor 6	2.55633	0.000346804	0.0017476
G3V6H2	Prpf8	Pre-mRNA processing factor 8	1.5646	0.000326017	0.00167975
D3ZUH5	Prr36	Proline rich 36	1.84866	1.94337e-05	0.000267707
D3ZWQ0	Prrt3	Proline-rich transmembrane protein 3	1.73274	0.000302013	0.00159342
P62193	Psmc1	26S proteasome regulatory subunit 4	1.76651	8.75341e-05	0.000661647
Q63347	Psmc2	26S proteasome regulatory subunit 7	1.61821	0.000950072	0.00365348
Q63570	Psmc4	26S proteasome regulatory subunit 6B	1.82675	8.39531e-05	0.000643803
P62198	Psmc5	26S proteasome regulatory subunit 8	1.87148	1.13995e-05	0.000196548
Q5XIC6	Psmd12	Proteasome (Prosome, macropain) 26S subunit, non-ATPase, 12	1.57071	2.26391e-05	0.000292755
Q4FZT9	Psmd2	26S proteasome non-ATPase regulatory subunit 2	1.56303	0.000203459	0.00119804
A6HIT6	Psmd3	Proteasome (Prosome, macropain) 26S subunit, non-ATPase, 3	1.89373	2.20155e-05	0.000287509
F7EUG6	Psme3ip1	Proteasome activator subunit 3 interacting protein 1	1.74851	0.0149277	0.0314154
Q5XIU5	Psmf1	Proteasome inhibitor PI31 subunit	1.66866	0.00137812	0.00478983
A0A8I6ANU2	Ptcd3	Small ribosomal subunit protein mS39	1.63293	0.0102865	0.023403
Q5PQL5	Ptdss1	Phosphatidylserine synthase 1	5.27414	0.0177161	0.0358398
B2GV22	Ptdss2	Phosphatidylserine synthase 2	1.54833	0.0275246	0.0512059
O54857	Pten	Phosphatidylinositol 3,4,5-trisphosphate 3-phosphatase and dual-specificity protein phosphatase PTEN	3.00623	0.00118293	0.00425727
P70600	Ptk2b	Protein-tyrosine kinase 2-beta	1.99267	1.89369e-05	0.000262233
P81718	Ptpn6	Tyrosine-protein phosphatase non-receptor type 6	5.57668	2.0654e-06	7.31346e-05
P04157	Ptprc	Receptor-type tyrosine-protein phosphatase C	1.9355	0.00229006	0.00708226
B2GV87	Ptpre	Receptor-type tyrosine-protein phosphatase epsilon	1.71221	0.0346296	0.0617876
D3Z8L5	Pum1	Pumilio homolog 1	1.56835	0.00440075	0.0117621
Q66H76	Pxn	Paxillin	2.78741	0.0273846	0.0510534
Q6AY23	Pycr2	Pyrroline-5-carboxylate reductase 2	1.70738	0.000319282	0.0016515
Q5PQJ6	Pycr3	Pyrroline-5-carboxylate reductase 3	1.52354	0.000425821	0.00202217
P53534	Pygb	Glycogen phosphorylase, brain form (Fragment)	1.89797	0.000122762	0.000826136
P09812	Pygm	Glycogen phosphorylase, muscle form	1.9251	3.80722e-05	0.000404163
Q66H61	Qars1	Glutamine--tRNA ligase	2.07318	1.12852e-05	0.000196504
A0A8I6AF99	Rab11fip2	RAB11 family interacting protein 2	1.63776	0.000376631	0.00184847
P51158	Rab28	Ras-related protein Rab-28	3.95349	0.000341638	0.00173649
A6KEG9	Rab2b	RAB2B, member RAS oncogene family	1.58441	0.00752333	0.0182581
A0A0G2JTT4	Rab30	RAB30, member RAS oncogene family	2.66073	0.0169916	0.0348012
D3ZCU8	Rab33a	RAB33A, member RAS oncogene family	1.73023	0.0070808	0.0173517
F1LW77	Rab33b	RAB33B, member RAS oncogene family	1.50073	0.00861147	0.020429
P69735	Rab3gap1	Rab3 GTPase-activating protein catalytic subunit	1.82965	0.000176906	0.00107406
Q5U1Z0	Rab3gap2	Rab3 GTPase-activating protein non-catalytic subunit	1.50551	0.00068101	0.00285613
Q62739	Rab3ip	Rab-3A-interacting protein	2.16448	2.17622e-05	0.000287044
A0A8I5Y656	Rabgap1	RAB GTPase activating protein 1	1.76733	0.00010253	0.000731009
A0A8I6G9C0	Rabgap1l	RAB GTPase activating protein 1-like	2.34783	0.00034104	0.00173513
A0A8I6ABA8	Rabgef1	RAB guanine nucleotide exchange factor 1	1.56909	0.000104898	0.000742876
Q08602	Rabggta	Geranylgeranyl transferase type-2 subunit alpha	1.81764	1.35516e-05	0.000216661
F7EM94	Rac2	Rac family small GTPase 2	367.441	1.96086e-06	7.13482e-05
P63245	Rack1	Small ribosomal subunit protein RACK1	1.55477	4.92591e-05	0.000469966
P11345	Raf1	RAF proto-oncogene serine/threonine-protein kinase	2.30011	0.00168939	0.00557774
O55007	Ralgapa1	Ral GTPase-activating protein subunit alpha-1	1.5163	0.000582368	0.00254774
P86410	Ralgapb	Ral GTPase-activating protein subunit beta	2.47175	4.39219e-05	0.000446497
P62828	Ran	GTP-binding nuclear protein Ran	1.56445	1.56645e-05	0.000238172
A0A8I5ZTU5	Ranbp1	RAN binding protein 1	1.61081	2.49762e-05	0.000313003
D3Z7Z5	Ranbp10	RAN binding protein 10	238.785	3.4247e-06	9.76688e-05
A0A8I5YC36	Ranbp2	RAN binding protein 2	1.69626	0.00175266	0.00573282
D3ZK56	Rap2c	Ras-related protein Rap-2	1.52965	0.000570962	0.00251242
F1M8L9	Rapgef1	Rap guanine nucleotide exchange factor 1	2.47761	0.0412445	0.0712062
F1M386	Rapgef2	Rap guanine nucleotide exchange factor 2	1.77933	1.31276e-05	0.000211807
Q9Z1C7	Rapgef4	Rap guanine nucleotide exchange factor 4 (Fragment)	2.66653	0.000555302	0.00245786
A0A8I6A272	Raph1	Ras association (RalGDS/AF-6) and pleckstrin homology domains 1	1.56612	2.99233e-06	9.17879e-05
P40329	Rars1	Arginine--tRNA ligase, cytoplasmic	2.07603	8.96869e-06	0.000170826
P50904	Rasa1	Ras GTPase-activating protein 1	1.78342	2.99115e-05	0.00034382
D3ZHY9	Rasal1	RAS protein activator like 1	1.7098	0.000343165	0.0017409
A0A8I5ZWM6	Rasal2	RAS protein activator like 2	2.67295	0.00024489	0.00139078
P28818	Rasgrf1	Ras-specific guanine nucleotide-releasing factor 1	2.09971	6.71466e-05	0.000560546
Q99JE4	Rasgrf2	Ras-specific guanine nucleotide-releasing factor 2	2.43179	0.000991754	0.00376168
Q3B7D5	Rassf2	Ras association domain-containing protein 2	320.118	0.0100687	0.0230365
D3ZHK4	Rb1cc1	RB1-inducible coiled-coil 1	2.61368	2.40809e-05	0.000304678
A0A8I5ZL88	Rbfox1	RNA binding protein fox-1 homolog 1	1.84994	0.000392612	0.00190388
A0A8I6AGR7	Rbfox3	RNA binding protein fox-1 homolog 3	1.98004	0.00267232	0.00801088
A0A0G2JUC8	Rbx1	Ring-box 1	1.75905	7.94143e-05	0.000622571
D3ZFR9	Rdh13	Retinol dehydrogenase 13	2.5359	0.0034907	0.00981713
P58751	Reln	Reelin	2.56398	0.0255972	0.0482841
A0A8I6GJC5	Reps1	RALBP1 associated Eps domain containing 1	1.51208	2.69395e-05	0.000326742
A0A8I6AED1	Reps2	RALBP1 associated Eps domain containing 2	1.95923	8.28293e-07	4.08418e-05
B2GV94	Retreg3	Fam134c protein	1.62932	1.52018e-06	6.21743e-05
O08774	Rgs12	Regulator of G-protein signaling 12	1.78213	0.00136331	0.00474773
Q62639	Rheb	GTP-binding protein Rheb	2.24736	4.81351e-07	2.88592e-05
Q80ZG1	Ric8a	Synembryn-A	1.832	5.43022e-06	0.000129053
Q9JIS1	Rims2	Regulating synaptic membrane exocytosis protein 2	1.57921	0.017262	0.0351775
Q9JIR3	Rims3	Regulating synaptic membrane exocytosis protein 3	1.82438	0.0204756	0.0402044
P97680	Rin1	Ras and Rab interactor 1	1.76728	0.00570873	0.0145363
Q4FZU8	Ripor1	Rho family-interacting cell polarization regulator 1	1.64288	0.000165943	0.0010228
Q5BJQ5	Rit2	GTP-binding protein Rit2	3.91134	0.0059238	0.0149827
G3V915	Rnasel	Ribonuclease L	9.48497	1.34526e-07	1.31437e-05
A0A0G2K9L0	Rnaset2	Ribonuclease T2	3.55025	0.0259918	0.0489062
A0A0G2JZP9	Rnf11	Ring finger protein 11	1.78935	0.0304782	0.055526
D3ZXK7	Rnf123	E3 ubiquitin-protein ligase RNF123	1.61914	0.0159914	0.0332037
Q499Q1	Rnf126	RING-type E3 ubiquitin transferase	1.75485	0.00107701	0.00399317
A6J3F9	Rnf14	RBR-type E3 ubiquitin transferase	1.67013	1.58544e-06	6.33694e-05
Q8CJB9	Rnf40	E3 ubiquitin-protein ligase BRE1B	3.83605	0.0284977	0.0526081
O09175	Rnpep	Aminopeptidase B	1.74575	6.86966e-06	0.000147936
Q62868	Rock2	Rho-associated protein kinase 2	1.77013	5.58112e-06	0.000132045
Q6PDV7	Rpl10	Large ribosomal subunit protein uL16	1.94532	0.00284064	0.0084009
A0A8I5ZQF6	Rpl10l2	Large ribosomal subunit protein uL16	2.34467	0.00396911	0.0108334
P62914	Rpl11	Large ribosomal subunit protein uL5	1.54319	0.0120925	0.0264511
P35427	Rpl13a	Large ribosomal subunit protein uL13	2.6303	0.000792208	0.00315925
Q63507	Rpl14	Large ribosomal subunit protein eL14	2.03742	0.00145605	0.00498191
A0A8I5ZY58	Rpl15l3	Ribosomal protein L15	1.96182	0.00158429	0.00532065
P24049	Rpl17	Large ribosomal subunit protein uL22	1.59224	0.00971759	0.0224376
P12001	Rpl18	Large ribosomal subunit protein eL18	1.5219	0.0257062	0.0484206
P62718	Rpl18a	Large ribosomal subunit protein eL20	2.60833	0.00195835	0.00624684
P62832	Rpl23	Large ribosomal subunit protein uL14	2.14673	0.000962346	0.0036819
P83732	Rpl24	Large ribosomal subunit protein eL24	2.23138	0.000104559	0.000741467
D3ZF07	Rpl27al3	Large ribosomal subunit protein uL15	2.10989	0.00140912	0.00485917
D3ZEI0	Rpl28l3	Large ribosomal subunit protein eL28	2.22921	0.00052168	0.00235246
P21531	Rpl3	Large ribosomal subunit protein uL3	1.78333	0.00746883	0.0181509
P62912	Rpl32	Large ribosomal subunit protein eL32	1.79421	0.0213865	0.0416058
P11250	Rpl34	Large ribosomal subunit protein eL34	5.40926	0.00080603	0.00320468
A0A8I6A205	Rpl36a-ps7	Ribosomal protein L36A, pseudogene 7	1.75668	0.00832587	0.0198676
A0A8I6ANA8	Rpl37a-ps1	Ribosomal protein L37A, pseudogene 1	2.5201	0.00295791	0.00866514
D4AD70	Rpl38l1	Large ribosomal subunit protein eL38	1.64561	0.0205086	0.0402393
P50878	Rpl4	Large ribosomal subunit protein uL4	2.24827	0.00112139	0.00409728
A0A8I6ASF5	Rpl4-ps1	Ribosomal protein L4, pseudogene 1	1.83495	0.0465046	0.0786909
P05426	Rpl7	Large ribosomal subunit protein uL30	1.67584	0.00221991	0.00692621
P62425	Rpl7a	Large ribosomal subunit protein eL8	1.85291	0.00288452	0.00847369
P62919	Rpl8	Large ribosomal subunit protein uL2	1.59022	0.0268472	0.050229
A0A0G2JXD0	Rpl9l2	Large ribosomal subunit protein uL6	2.12416	8.29238e-05	0.000638695
P19944	Rplp1	Large ribosomal subunit protein P1	1.60048	0.000841592	0.00331608
P62282	Rps11	Small ribosomal subunit protein uS17	2.07073	0.00127815	0.0045047
P13471	Rps14	Small ribosomal subunit protein uS11	1.89621	0.00025446	0.00142671
A0A0G2K6I0	Rps15a-ps9	Small ribosomal subunit protein uS8	1.68592	0.0195912	0.0388146
P62250	Rps16	Small ribosomal subunit protein uS9	1.67429	0.00300317	0.00872027
P62268	Rps23	Small ribosomal subunit protein uS12	4.1386	2.77117e-05	0.000331535
A0A8I5Y191	Rps24l2	40S ribosomal protein S24	1.74376	0.0203358	0.0400043
Q71TY3	Rps27	Small ribosomal subunit protein eS27	1.97916	0.000742614	0.00303019
A0A0U1RVI9	Rps2-ps6	Small ribosomal subunit protein uS5	1.69838	0.002519	0.00766008
P62909	Rps3	Small ribosomal subunit protein uS3	2.05613	5.09809e-05	0.000477753
P62703	Rps4x	Small ribosomal subunit protein eS4	1.66925	0.0020424	0.00646802
P62755	Rps6	Small ribosomal subunit protein eS6	2.06225	0.000186673	0.0011243
A0A8I6A7D1	Rps6ka5	Ribosomal protein S6 kinase	2.65731	0.00124045	0.00441308
P67999	Rps6kb1	Ribosomal protein S6 kinase beta-1	3.51498	0.00169596	0.00558893
P62083	Rps7	Small ribosomal subunit protein eS7	1.62755	0.0014182	0.0048841
P62243	Rps8	Small ribosomal subunit protein eS8	2.26571	0.000375545	0.0018483
P29314	Rps9	Small ribosomal subunit protein uS4	2.51371	0.000978748	0.00373382
D3ZDU2	Rptor	Regulatory associated protein of MTOR, complex 1	2.37732	0.000135506	0.000878292
Q63486	Rraga	Ras-related GTP-binding protein A	1.68193	0.0253915	0.0479476
Q0D2L6	Rragc	Ras-related GTP-binding protein	5.60883	3.01686e-05	0.00034527
D3Z8L7	Rras	Ras-related protein R-Ras	1.55444	0.000913493	0.00353861
D4ADQ1	Rrm2b	Ribonucleotide reductase regulatory TP53 inducible subunit M2B	5.67224	0.0221947	0.0427994
P29826	RT1-Bb	Rano class II histocompatibility antigen, B-1 beta chain	593.311	0.00698895	0.0171825
Q68FS8	Rtca	RNA 3'-terminal phosphate cyclase	1.69654	0.00166759	0.00552304
F1LR42	Rufy1	RUN and FYVE domain containing 1	2.18172	6.26427e-05	0.000541808
A0A0G2K4D6	Rufy2	RUN and FYVE domain containing 2	1.84389	0.0221817	0.0428056
Q5FVJ0	Rufy3	Protein RUFY3	1.62103	0.000267048	0.00146765
Q3B7K9	Rundc3b	RUN domain-containing protein 3B	3.31152	0.0324367	0.0585682
Q499P8	Rusf1	RUS family member 1	1.58798	0.0199455	0.039354
B0LPN4	Ryr2	Ryanodine receptor 2	2.14787	0.000114992	0.000793069
A0A8I6ATI0	Sacs	Sacsin molecular chaperone	8.85528	2.2126e-07	1.91372e-05
D3ZUM2	Sarm1	NAD(+) hydrolase SARM1	1.74675	0.000143472	0.000914198
M0RAP5	Sbf1	SET binding factor 1	2.32189	2.6008e-05	0.000319856
A0A0G2K1T3	Sbf2	SET binding factor 2	7.01502	4.74954e-07	2.91379e-05
Q9ET20	Scamp4	Secretory carrier-associated membrane protein 4	1.67117	0.0137127	0.0294817
Q62991	Scfd1	Sec1 family domain-containing protein 1	1.59231	1.61447e-05	0.000241987
Q5U2R9	Scfd2	Sec1 family domain containing 2	1.65294	2.58859e-05	0.000319845
P04774	Scn1a	Sodium channel protein type 1 subunit alpha	9.48297	0.000154262	0.00096891
P04775	Scn2a	Sodium channel protein type 2 subunit alpha	1.55725	0.00043235	0.00204215
O88420	Scn8a	Sodium channel protein type 8 subunit alpha	1.98297	0.00109022	0.00401397
Q920A6	Scpep1	Retinoid-inducible serine carboxypeptidase	2.85126	0.00995619	0.0228386
Q5M9F8	Scyl1	N-terminal kinase-like protein	3.01991	0.00123713	0.00440427
P42667	Sec11a	Signal peptidase complex catalytic subunit SEC11A	1.72873	0.011739	0.0258601
Q5XFW8	Sec13	Protein SEC13 homolog	1.55885	0.00162684	0.00543241
D3ZCT7	Sec23b	Protein transport protein SEC23	1.68625	0.000959045	0.00367727
D3ZW15	Sec24b	SEC24 homolog B, COPII coat complex component	1.67051	0.00565994	0.014433
B2RZD1	Sec61b	Protein transport protein Sec61 subunit beta	1.75896	2.22998e-06	7.63984e-05
A6I9N8	Sephs2	selenide, water dikinase	2.04568	0.0243614	0.0462507
Q9WU34	Septin3	Neuronal-specific septin-3	1.63467	7.78344e-06	0.000159788
A0A096MJN4	Septin4	Septin-4	1.58858	0.000324133	0.00167331
Q9JJM9	Septin5	Septin-5	1.70328	0.000183399	0.00110965
B0BNF1	Septin8	Septin-8	1.51207	0.000101792	0.000729697
Q9QZR6	Septin9	Septin-9	1.67491	4.31269e-05	0.000440964
A0A8I6A6H8	Serpinb6a	Serpin B6	1.68414	5.58092e-05	0.000501618
Q6AYF8	Serpinb9	Serpin family B member 9	1.58929	6.85664e-06	0.000148261
B5DFL9	Sestd1	SEC14 and spectrin domain containing 1	1.97745	0.0123242	0.0268688
Q9JHY2	Sfxn3	Sideroflexin-3	1.77228	8.0774e-05	0.00062856
Q8CFD0	Sfxn5	Sideroflexin-5	1.90688	6.14191e-06	0.000139676
Q8CHN6	Sgpl1	Sphingosine-1-phosphate lyase 1	1.52523	0.0186696	0.0374101
D3ZW66	Sgsm2	Small G protein signaling modulator 2	5.9364	3.9769e-08	6.76844e-06
Q62985	Sh2b1	SH2B adapter protein 1	1.54341	1.6906e-05	0.00024708
A0A096MJD8	Sh2d5	SH2 domain containing 5	3.26376	8.11839e-05	0.000629892
D3ZFJ3	Sh3bp1	SH3 domain-binding protein 1	2.92559	0.0169461	0.0347484
O70143	Shc3	SHC-transforming protein 3	1.81741	0.00276668	0.00825622
A0A8I6AEE6	Shisa6	Shisa family member 6	2.12778	0.00163709	0.00545285
A0A8I6ANL3	Shisa7	Shisa family member 7	1.87137	0.00278493	0.00829192
Q6Q3F5	Sidt1	SID1 transmembrane family member 1	1.69231	0.00323642	0.00921995
M0RD40	Sik3	non-specific serine/threonine protein kinase	1.62962	8.82617e-05	0.000664292
Q5JCS6	Sipa1l2	Signal-induced proliferation-associated 1-like protein 2	2.74547	0.030143	0.0550292
A0A0G2QC02	Skic2	SKI2 subunit of superkiller complex	1.81196	0.00317341	0.00906003
D3ZL50	Skic3	SKI3 subunit of superkiller complex	2.28188	1.75029e-05	0.000251622
A0A8I6AIE0	Slain2	SLAIN motif family, member 2	1.90394	0.00299554	0.0087077
Q63633	Slc12a5	Solute carrier family 12 member 5	2.08578	2.43025e-06	8.06414e-05
Q66HR0	Slc12a9	Solute carrier family 12 member 9	1.65877	0.00389017	0.0106732
P53987	Slc16a1	Monocarboxylate transporter 1	1.85549	4.68981e-05	0.000458212
Q9JJP0	Slc20a1	Sodium-dependent phosphate transporter 1	2.24658	0.00181453	0.00590954
Q63488	Slc20a2	Sodium-dependent phosphate transporter 2	1.66112	0.00186406	0.00601514
Q9WTW8	Slc23a2	Solute carrier family 23 member 2	3.81792	5.80599e-05	0.000513967
O54701	Slc24a2	Sodium/potassium/calcium exchanger 2	1.97257	6.54815e-06	0.000144552
P32089	Slc25a1	Tricarboxylate transport protein, mitochondrial	1.67293	0.00188457	0.00605912
O89035	Slc25a10	Mitochondrial dicarboxylate carrier	1.62413	6.65778e-05	0.000558449
F1LX07	Slc25a12	Electrogenic aspartate/glutamate antiporter SLC25A12, mitochondrial	1.94793	4.9493e-05	0.000471345
F1LZW6	Slc25a13	Electrogenic aspartate/glutamate antiporter SLC25A13, mitochondrial	1.86852	6.12409e-05	0.000531426
Q505J6	Slc25a18	Mitochondrial glutamate carrier 2	1.69086	0.00825797	0.0197413
A0A0G2K5L2	Slc25a22	Mitochondrial glutamate carrier 1	2.09794	1.90296e-05	0.000262827
A0A0G2JVD2	Slc25a23	Solute carrier family 25 member 23	3.76992	7.0981e-05	0.000580614
Q8K3P6	Slc25a25	Mitochondrial adenyl nucleotide antiporter SLC25A25	1.96386	0.000407328	0.00195369
Q05962	Slc25a4	ADP/ATP translocase 1	1.99915	2.5863e-05	0.000320313
Q5EB62	Slc25a46	Mitochondrial outer membrane protein SLC25A46	2.04412	0.000116476	0.000797055
Q09073	Slc25a5	ADP/ATP translocase 2	2.05658	1.20073e-05	0.000200476
Q52KK3	Slc25a51	Mitochondrial nicotinamide adenine dinucleotide transporter SLC25A51	2.71868	0.014791	0.0312399
A0A8I5Y643	Slc25a6	ADP/ATP translocase	2.19051	0.0193764	0.0385046
P97849	Slc27a1	Long-chain fatty acid transport protein 1	1.81886	0.000316526	0.00164208
G3V7V3	Slc27a4	long-chain-fatty-acid--CoA ligase	1.52464	0.000192067	0.00114632
P11167	Slc2a1	Solute carrier family 2, facilitated glucose transporter member 1	1.64209	0.00277821	0.00828126
Q921A2	Slc2a13	Proton myo-inositol cotransporter	1.93159	7.3033e-05	0.000586487
Q07647	Slc2a3	Solute carrier family 2, facilitated glucose transporter member 3	1.57708	5.80502e-05	0.000514744
Q62720	Slc30a1	Proton-coupled zinc antiporter SLC30A1	1.61367	0.0446021	0.0760817
Q6QIX3	Slc30a3	Probable proton-coupled zinc antiporter SLC30A3	1.5163	0.0104563	0.0236974
P23347	Slc4a2	Anion exchange protein 2	1.53854	0.000402061	0.00194078
P23348	Slc4a3	Anion exchange protein 3	1.82983	5.51752e-05	0.000499321
A0A8I6AB70	Slc7a11	Solute carrier family 7 member 11	1.8502	0.00454658	0.0120967
D3ZSU3	Slc7a14	Solute carrier family 7, member 14	1.78016	3.42493e-06	9.71503e-05
Q63016	Slc7a5	Large neutral amino acids transporter small subunit 1	1.8599	4.80061e-08	7.44942e-06
G3V8N8	Slc7a6os	Probable RNA polymerase II nuclear localization protein SLC7A6OS	4.73856	0.00524849	0.0135807
O70436	Smad2	Mothers against decapentaplegic homolog 2	1.63639	0.000386896	0.00188831
A0A8J8XM71	Smap2	Small ArfGAP2	1.75467	0.00185187	0.00599048
Q8K1P7	Smarca4	Transcription activator BRG1	1.95108	0.000917322	0.00355084
Q9Z1M9	Smc1a	Structural maintenance of chromosomes protein 1A	1.6566	0.00114688	0.00416443
D4AAG8	Smchd1	Structural maintenance of chromosomes flexible hinge domain containing 1	12.4925	2.15251e-05	0.000285343
D4A589	Smg6	Telomerase-binding protein EST1A	71.546	0.0346628	0.061805
Q5PQS6	Smg9	Nonsense-mediated mRNA decay factor SMG9	2.09232	0.0120869	0.0264498
D4ABV0	Smim26	Small integral membrane protein 26	1.90387	8.83393e-06	0.000169483
A0A8I6B4V4	Smpd4	Sphingomyelin phosphodiesterase 4	11.3365	0.000828842	0.00328055
Q6P6S0	Snap47	Synaptosomal-associated protein 47	1.54547	0.00100562	0.00380606
B5DF41	Snph	Syntaphilin	1.83983	4.95124e-05	0.00047068
F1LNJ2	Snrnp200	U5 small nuclear ribonucleoprotein 200 kDa helicase	1.7172	5.41881e-05	0.000492925
D4A944	Snrnp40	Small nuclear ribonucleoprotein U5 subunit 40	2.08522	0.0105017	0.02379
D3ZWC6	Sntb1	Syntrophin, beta 1	1.55871	0.00029179	0.00155976
D3ZMX6	Sntb2	Syntrophin, beta 2	1.83713	0.00123253	0.00439976
Q6AYS6	Snx17	Sorting nexin-17	1.68198	5.13464e-05	0.000478628
A0A0G2JUF2	Snx30	Sorting nexin-30	1.52486	6.4188e-07	3.4913e-05
D4A3T0	Sos1	SOS Ras/Rac guanine nucleotide exchange factor 1	2.14104	0.00104786	0.00390985
F1MAI3	Sos2	SOS Ras/Rho guanine nucleotide exchange factor 2	12.2576	5.00348e-05	0.00047479
A0A0G2K6W3	Sowaha	Sosondowah ankyrin repeat domain family member A	4.30316	0.0290244	0.0533192
O55170	Sox10	Transcription factor SOX-10	2.01553	0.000532927	0.00239499
D4A9H7	Spata2L	Spermatogenesis associated 2-like	4.84922	2.56446e-05	0.00031986
D3ZD11	Spcs2	Signal peptidase complex subunit 2	1.57614	0.000222365	0.00128781
Q5XIC4	Spg21	Maspardin	451.853	0.0108435	0.0243864
A6JB73	Sphk2	Sphingosine kinase 2	2.17726	0.000616365	0.00264386
P0C6C0	Sphkap	A-kinase anchor protein SPHKAP	1.55471	0.0310584	0.0564465
Q2YDU8	Spns1	Protein spinster homolog 1	3.27925	1.15364e-06	5.33912e-05
D4A2H2	Sptlc1	Serine palmitoyltransferase 1	1.85236	0.0227035	0.0436212
B0BMT9	Sqor	Sulfide quinone oxidoreductase	1.9336	0.00116961	0.00422082
O08623	Sqstm1	Sequestosome-1	1.9039	1.08964e-05	0.000193567
Q9QXY2	Srcin1	SRC kinase signaling inhibitor 1	2.30619	2.74213e-06	8.61159e-05
D4A208	Srgap2	SLIT-ROBO Rho GTPase-activating protein 2	1.76245	1.26191e-05	0.000206765
F1M5M9	Srgap3	SLIT-ROBO Rho GTPase activating protein 3	1.90892	6.66041e-07	3.58575e-05
A0A8I6AW91	Srp72	Signal recognition particle subunit SRP72	1.51308	0.000699047	0.00291325
F7F875	Srpra	SRP receptor subunit alpha	3.23156	0.000177428	0.00107599
Q76EQ0	Srr	Serine racemase	1.61449	0.000572674	0.00251367
Q07984	Ssr4	Translocon-associated protein subunit delta	1.64886	4.66806e-05	0.000457782
Q5XHY7	Stam2	Signal transducing adapter molecule 2	2.70897	0.0340479	0.0609145
F1M9D6	Stat1	Signal transducer and activator of transcription	2.49615	3.8815e-06	0.000107783
F7EYG9	Stat2	Signal transducer and activator of transcription	1.82247	0.0220679	0.0426641
P52631	Stat3	Signal transducer and activator of transcription 3	1.86606	0.000256579	0.00143099
P52632	Stat5b	Signal transducer and activator of transcription 5B	2.17723	0.000267845	0.0014705
A0A8I6A6S4	Stim2	Stromal interaction molecule 2	2.77624	6.46076e-05	0.000551569
A4GW50	Stk38l	Serine/threonine kinase 38 like	1.67445	0.000159185	0.000990402
O88506	Stk39	STE20/SPS1-related proline-alanine-rich protein kinase	2.00944	9.55314e-05	0.000701006
G3V8E2	Strip1	Striatin-interacting protein 1	1.74422	3.55891e-05	0.000385561
P61765	Stxbp1	Syntaxin-binding protein 1	1.66148	0.000213523	0.00124756
Q99PV2	Stxbp3	Syntaxin binding protein 3	1.70099	3.91863e-06	0.000106571
A0A8I6AIH6	Suclg2	Succinate--CoA ligase [GDP-forming] subunit beta, mitochondrial	1.90812	5.84712e-06	0.000134714
D3ZJH2	Sugp2	SURP and G patch domain containing 2	1.97714	0.00383878	0.0105707
P17988	Sult1a1	Sulfotransferase 1A1	10.8985	7.43891e-07	3.88591e-05
G3V9R3	Sult1d1	Sulfotransferase 1 family member D1	1.87759	0.00565903	0.0144376
A0A8I6A5F2	Sun1	Sad1 and UNC84 domain containing 1	3.18787	0.000600118	0.00260166
Q9Z2I6	Sv2c	Synaptic vesicle glycoprotein 2C	1.73745	0.00379094	0.0104772
A0A8I6GFU3	Svil	Supervillin	7.65884	0.0372901	0.0656247
F1LUC0	Sybu	Syntabulin	2.49187	0.00888884	0.0209926
A0A0G2K1E5	Sympk	Symplekin scaffold protein	1.90894	0.0157275	0.0328107
A0A8I5ZJB9	Syne1	Spectrin repeat containing nuclear envelope protein 1	1.66536	0.000475768	0.00218845
O08835	Syt11	Synaptotagmin-11	11.8423	4.81099e-05	0.00046574
F1M1D2	Tab3	TGF-beta activated kinase 1 (MAP3K7) binding protein 3	153.449	0.00978478	0.0225336
B2RYT9	Taco1	Translational activator of cytochrome c oxidase 1	1.93949	0.00378621	0.0104696
D3ZKT0	Tamm41	Phosphatidate cytidylyltransferase, mitochondrial	3.13545	1.10362e-07	1.16454e-05
Q6F6B3	Tanc1	Protein TANC1	4.26724	3.41242e-05	0.000373525
D3ZY86	Tango2	Transport and golgi organization 2 homolog	2.43808	0.011076	0.0248035
A0A8I6A632	Tapt1	Transmembrane anterior posterior transformation 1	2.48821	5.50225e-05	0.000499653
Q5XHY5	Tars1	Threonine--tRNA ligase 1, cytoplasmic	1.50578	0.000284114	0.00153427
Q66HA4	Tax1bp1	Tax1-binding protein 1 homolog	1.61174	0.00481413	0.012668
A0A8I5ZMX5	Tbc1d1	TBC1 domain family member 1	2.00226	5.32108e-05	0.000489094
D3ZSY8	Tbc1d10b	TBC1 domain family, member 10b	1.99495	8.11864e-06	0.00016225
F7EZ89	Tbc1d15	TBC1 domain family, member 15	1.54912	0.0001591	0.000992213
A6JAS9	Tbc1d17	TBC1 domain family, member 17	1.56428	0.000111154	0.000769619
A6IJF4	Tbc1d19	TBC1 domain family, member 19	4.51389	0.00878429	0.0207923
A0A8I5ZW76	Tbc1d22b	TBC1 domain family, member 22B	265.583	1.18439e-06	5.34089e-05
D4AAH9	Tbc1d23	TBC1 domain family member 23	4.05836	0.00010384	0.000737359
D3ZGN0	Tbc1d4	TBC1 domain family, member 4	2.42397	0.00256896	0.00776723
A0A0G2K712	Tbc1d5	TBC1 domain family, member 5	1.77497	1.07119e-05	0.00019158
F1LRL4	Tbc1d9b	TBC1 domain family member 9B	1.99162	0.000342485	0.00173912
A0A8I5ZJB6	Tbcd	Tubulin-specific chaperone D	1.78871	5.92973e-05	0.000522292
A0A0G2K9Q0	Tbck	TBC1 domain containing kinase	5.37879	0.00972359	0.0224417
D4A7D3	Tbk1	TANK-binding kinase 1	17.6983	1.13028e-05	0.000196162
D4A6N8	Tbr1	T-box brain transcription factor 1	4.95581	4.68766e-05	0.000458851
M0RDJ7	Tceal5	Transcription elongation factor A like 5	2.27311	1.29522e-07	1.31415e-05
P28480	Tcp1	T-complex protein 1 subunit alpha	1.73533	7.40439e-06	0.000155022
A0A0G2K6F1	Tcp11l1	T-complex 11 like 1	1.75724	2.3798e-05	0.000302549
Q9R1R4	Tdrd7	Tudor domain-containing protein 7	2.57811	0.000598297	0.00260018
Q498E2	Tdrp	Testis development-related protein	1.55135	0.000635363	0.00271212
D4A6U4	Tecpr2	Tectonin beta-propeller repeat containing 2	2.20963	0.000415054	0.00197995
Q64232	Tecr	Very-long-chain enoyl-CoA reductase	1.84294	0.000153163	0.000963154
A0A8I5Y571	Tenm1	Teneurin transmembrane protein 1	86.8793	0.0103243	0.0234687
Q9R1K2	Tenm2	Teneurin-2	8.11843	0.000310446	0.0016233
A0A8I6A180	Tenm4	Teneurin transmembrane protein 4	4.39253	0.022804	0.0437505
Q99376	Tfrc	Transferrin receptor protein 1	1.84561	7.60062e-06	0.000157878
A0A0G2K8V3	Thoc2	THO complex subunit 2	17.8199	3.82339e-05	0.000405065
A0A8I6AC12	Tiam1	TIAM Rac1 associated GEF 1	1.86941	4.6256e-05	0.000456162
D3ZMS5	Tiam2	TIAM Rac1 associated GEF 2	2.61027	0.00106727	0.00396545
A0A8J8XD91	Timm17b	Translocase of inner mitochondrial membrane 17b	1.72366	0.000760732	0.00306852
A0A8I6ACU9	Timm50	Mitochondrial import inner membrane translocase subunit TIM50	2.03584	0.000144637	0.00092051
Q6AY94	Timmdc1	Complex I assembly factor TIMMDC1, mitochondrial	180.19	0.00227861	0.00706342
Q9JIT3	Tle3	Transducin-like enhancer protein 3	1.90686	0.000713697	0.00295099
Q5HZE2	Tmem120a	Ion channel TACAN	5.31972	0.00316441	0.00904902
D3Z9I0	Tmem145	Transmembrane protein 145	2.8101	0.0105744	0.0239341
A0A8I6AQR3	Tmem263	Transmembrane protein 263	1.68711	0.000161653	0.000998693
Q9Z142	Tmem33	Transmembrane protein 33	1.67412	0.00185203	0.00598732
A6ZIQ8	Tmem38a	Trimeric intracellular cation channel type A	1.73824	0.0148817	0.0313562
D4A105	Tmem63b	Transmembrane protein 63B	29.3734	5.69059e-09	1.76609e-06
Q53AQ4	Tmub1	Transmembrane and ubiquitin-like domain-containing protein 1	738.978	0.00154552	0.00523372
Q5U2X5	Tnk2	Activated CDC42 kinase 1	124.217	0.00938716	0.0218371
D3ZF26	Tnks1bp1	Tankyrase 1 binding protein 1	1.60893	8.19488e-07	4.07889e-05
A0A8I6G251	Tnpo3	Transportin 3	3.65578	2.86017e-05	0.00033759
A0A0G2K6R0	Tnrc6b	Trinucleotide repeat containing adaptor 6B	2.07491	0.000134948	0.000875749
Q68G38	Tor1a	Torsin-1A	109.234	0.0394704	0.0688189
F1M5H6	Tp53bp2	Tumor protein p53 binding protein, 2	1.61426	5.64621e-05	0.000505762
F7FE56	Tpd52l1	TPD52 like 1	1.54386	6.97324e-05	0.000575756
Q8CGU9	Tph2	Tryptophan 5-hydroxylase 2	2.17573	0.00391672	0.0107349
Q64560	Tpp2	Tripeptidyl-peptidase 2	1.70418	1.16704e-05	0.000197984
D3ZQL7	Tppp	Tubulin polymerization-promoting protein	1.61449	2.08808e-05	0.000280323
Q5XHZ0	Trap1	Heat shock protein 75 kDa, mitochondrial	1.6337	7.58807e-05	0.000602025
F1MAQ4	Trappc10	Trafficking protein particle complex subunit 10	2.60282	0.000174747	0.00106462
F1M9W9	Trappc8	Trafficking protein particle complex subunit 8	1.92072	0.000600538	0.00260134
E9PU02	Trappc9	Trafficking protein particle complex subunit 9	2.3688	0.000159137	0.000991269
Q10836	Trhde	Thyrotropin-releasing hormone-degrading ectoenzyme	129.455	0.00155508	0.00525938
O08629	Trim28	Transcription intermediary factor 1-beta	2.19054	8.81516e-06	0.00016974
Q66H79	Trim32	RING-type E3 ubiquitin transferase	1.54959	0.000107994	0.000756675
A0A0G2JXN2	Trim46	Tripartite motif-containing protein 46	2.4012	0.00092867	0.00358162
Q91ZY8	Trim9	E3 ubiquitin-protein ligase TRIM9	1.96153	0.00334093	0.00942607
F1M0Z1	Trio	Triple functional domain protein	1.90222	8.28285e-05	0.000639829
F1LP64	Trip12	E3 ubiquitin-protein ligase TRIP12	6.10678	2.56728e-06	8.41302e-05
A0A8I5ZWW2	Trpm3	Transient receptor potential cation channel, subfamily M, member 3	4.08835	0.00782431	0.0188584
Q9WUD2	Trpv2	Transient receptor potential cation channel subfamily V member 2	1.55075	0.0199382	0.0393542
Q9Z136	Tsc1	Hamartin	2.40582	0.00184123	0.00597436
P49816	Tsc2	Tuberin	2.18556	0.00796885	0.0191543
B0BN23	Tspan15	Tetraspanin	15.2545	1.2181e-05	0.000201464
Q66H46	Tspyl4	TSPY-like 4	3.01279	0.00126894	0.00448422
A0A0G2JYZ1	Ttbk2	Tau tubulin kinase 2	2.86127	0.0334606	0.0600675
A0A0G2JXJ6	Ttc7b	Tetratricopeptide repeat domain 7B	1.67361	1.42099e-05	0.000225139
Q9QXJ0	Ttl	Tubulin--tyrosine ligase	1.56707	5.81201e-05	0.000513638
P68370	Tuba1a	Tubulin alpha-1A chain	1.61515	0.00286424	0.00842349
Q6AYZ1	Tuba1c	Tubulin alpha-1C chain	1.81818	0.00553003	0.014184
Q5XIF6	Tuba4a	Tubulin alpha-4A chain	1.5927	0.00520496	0.0134747
Q6AY56	Tuba8	Tubulin alpha-8 chain	1.54918	0.016616	0.0341645
P85108	Tubb2a	Tubulin beta-2A chain	1.548	0.0159525	0.0331882
Q3KRE8	Tubb2b	Tubulin beta-2B chain	1.59434	0.0205363	0.0402636
Q4QRB4	Tubb3	Tubulin beta-3 chain	1.80682	0.00252468	0.00767295
A6KQR9	Tubb4a	Tubulin beta chain	1.6058	0.008355	0.0199101
Q6P9T8	Tubb4b	Tubulin beta-4B chain	1.53696	0.00742238	0.018063
P69897	Tubb5	Tubulin beta-5 chain	1.51862	0.0262203	0.0492658
A6IXU7	Tubb6	Tubulin beta chain	1.5204	0.0299303	0.0546977
A6HXD6	Tubgcp2	Gamma-tubulin complex component	1.73604	0.00148652	0.00506647
A0A0G2JUU7	Tubgcp3	Tubulin, gamma complex associated protein 3	8.01178	0.0289601	0.0532939
P85834	Tufm	Elongation factor Tu, mitochondrial	2.21436	4.12858e-05	0.000429633
B2GV14	Txlna	Taxilin alpha	1.76391	2.60923e-05	0.000319404
A0A0G2K7P4	Txnl4a	N-terminal amino-acid N(alpha)-acetyltransferase NatA	2.04276	8.29774e-06	0.000164582
B5DEH4	Uap1l1	UDP-N-acetylglucosamine pyrophosphorylase 1 like 1	1.63888	1.83037e-06	6.9475e-05
Q99MI7	Uba3	NEDD8-activating enzyme E1 catalytic subunit	1.58717	7.80803e-05	0.000614853
D4A8H3	Uba6	Ubiquitin-like modifier activating enzyme 6	1.72456	1.57055e-06	6.32536e-05
A0A0G2JYI7	Ubap2	Ubiquitin-associated protein 2	2.14031	8.61942e-05	0.000653391
F7F5A1	Ube2e3	E2 ubiquitin-conjugating enzyme	369.256	0.00193673	0.0061966
P62255	Ube2g1	Ubiquitin-conjugating enzyme E2 G1	1.54378	0.0119326	0.026199
F1M7B8	Ube3a	Ubiquitin-protein ligase E3A	1.83604	2.83431e-05	0.000337558
D3ZHB7	Ube3c	HECT-type E3 ubiquitin transferase	2.03587	0.00893137	0.0210554
F1M8V2	Ube4b	Ubiquitin conjugation factor E4	1.51084	0.00711665	0.0174234
A0A8I5ZZN6	Ubr1	E3 ubiquitin-protein ligase	2.89961	0.000413511	0.00197437
D4A7F0	Ubr3	E3 ubiquitin-protein ligase	2.5777	0.000299168	0.00158475
Q2TL32	Ubr4	E3 ubiquitin-protein ligase UBR4	1.86424	7.95055e-06	0.000160717
A0A0G2K012	Ubxn6	UBX domain protein 6	1.88854	0.00031015	0.00162337
A0A8I6GL10	Uchl5	Ubiquitin carboxyl-terminal hydrolase	3.90604	0.000346312	0.00174679
B2GV24	Ufl1	E3 UFM1-protein ligase 1	1.57799	0.018567	0.0372469
A0A0G2K542	Ugp2	UTP--glucose-1-phosphate uridylyltransferase	1.59659	0.00092247	0.00356814
Q09426	Ugt8	2-hydroxyacylsphingosine 1-beta-galactosyltransferase	1.51322	0.0432091	0.0740166
D3ZMG0	Ulk1	Serine/threonine-protein kinase	2.69937	0.000661142	0.00279278
Q62768	Unc13a	Protein unc-13 homolog A	1.55412	7.84878e-06	0.000159885
Q62770	Unc13c	Protein unc-13 homolog C	2.2764	0.00150778	0.00512236
O08722	Unc5b	Netrin receptor UNC5B	2.60666	0.036657	0.0647479
A0A0U1RS25	Upf1	UPF1, RNA helicase and ATPase	1.70484	1.25583e-05	0.00020641
A0A8I6G3Q5	Uprt	Uracil phosphoribosyltransferase homolog	1.65389	0.0022845	0.00707754
P41542	Uso1	General vesicular transport factor p115	1.92169	9.52931e-06	0.00017703
Q5D006	Usp11	Ubiquitin carboxyl-terminal hydrolase 11	3.11069	0.00131008	0.00459878
D3ZDI9	Usp13	Ubiquitin carboxyl-terminal hydrolase	6.27857	0.0396571	0.0690304
Q6J1Y9	Usp19	Ubiquitin carboxyl-terminal hydrolase 19	2.16527	4.35558e-06	0.000113763
F1LSM0	Usp24	ubiquitinyl hydrolase 1	2.36463	0.0162128	0.0335974
A0A8I5ZPF8	Usp25	ubiquitinyl hydrolase 1	141.818	0.0116151	0.0256514
D3ZU27	Usp31	ubiquitinyl hydrolase 1	2.38695	0.000208452	0.00122199
A0A8I6A5X2	Usp32	ubiquitinyl hydrolase 1	2.13452	0.000575162	0.00252039
B2GV41	Usp39	ubiquitinyl hydrolase 1	2.24246	0.0390065	0.0681225
F1MAA1	Usp47	Ubiquitin carboxyl-terminal hydrolase 47	1.51376	0.000263386	0.00145663
Q76LT8	Usp48	Ubiquitin carboxyl-terminal hydrolase 48	5.68669	0.0157917	0.0329316
Q6IE24	Usp54	Inactive ubiquitin carboxyl-terminal hydrolase 54	1.89904	0.000984498	0.00374492
A0A0G2K2C7	Usp9x	ubiquitinyl hydrolase 1	1.97669	6.40107e-05	0.000548248
D3ZKE1	Uvrag	UV radiation resistance associated	1.64586	0.00108108	0.00399424
Q80W92	Vac14	Protein VAC14 homolog	1.93411	1.59089e-05	0.000239815
Q8CF97	Vcpip1	Deubiquitinating protein VCPIP1	1.94833	1.03753e-05	0.000188758
D3ZTB4	Vps11	Vacuolar protein sorting-associated protein 11 homolog	2.18425	2.47e-07	1.94503e-05
A0A8I5ZMR7	Vps13c	Vacuolar protein sorting 13 homolog C	2.12524	0.000133612	0.000869222
A0A8I6GHP9	Vps13d	Vacuolar protein sorting 13 homolog D	3.81435	9.93499e-05	0.000721004
A6HQ90	Vps16	Vacuolar protein sorting-associated protein 16 homolog	2.10137	0.000375659	0.00184714
B5DFJ4	Vps18	Vacuolar protein sorting-associated protein 18 homolog	2.93233	0.000349991	0.00175862
B1WBS4	Vps26b	VPS26 retromer complex component B	1.51732	1.47318e-05	0.000229955
E9PU42	Vps26c	VPS26 endosomal protein sorting factor C	2.16655	0.00526202	0.0136024
B2RZ78	Vps29	Vacuolar protein sorting-associated protein 29	2.73968	2.24447e-07	1.90997e-05
Q63616	Vps33b	Vacuolar protein sorting-associated protein 33B	1.6571	0.000684273	0.00286526
Q5XI83	Vps35l	VPS35 endosomal protein-sorting factor-like	2.29542	1.68768e-05	0.000247339
P0C0A2	Vps36	Vacuolar protein-sorting-associated protein 36	85.999	0.0385055	0.0673815
A0A0G2KA50	Vps39	VPS39 subunit of HOPS complex	8.04272	0.0104494	0.0236918
A0A8I5ZWM9	Vps41	Vacuolar protein sorting-associated protein 41 homolog	9.64947	0.000771465	0.00309996
Q793F9	Vps4a	Vacuolar protein sorting-associated protein 4A	1.53471	0.000301216	0.0015924
F1M4I4	Vps51	Vacuolar protein sorting-associated protein 51 homolog	1.71909	2.35081e-05	0.000300311
O55166	Vps52	Vacuolar protein sorting-associated protein 52 homolog	1.64952	0.000152754	0.000961729
A0A0G2K3W1	Vwa8	von Willebrand factor A domain containing 8	1.84104	0.00112359	0.00410248
Q62935	Vwf	von Willebrand factor (Fragment)	2.9146	8.1615e-05	0.000632307
Q5BJU7	Wasf1	Actin-binding protein WASF1	2.1886	1.50079e-06	6.18607e-05
Q5FWU0	Wasf2	Wiskott-Aldrich syndrome protein family member	1.59687	7.11124e-06	0.000151286
D4A7I6	Washc4	WASH complex subunit 4	2.30089	0.000307026	0.00161341
A0A8I6AFP0	Washc5	WASH complex subunit 5	1.7834	0.0021925	0.00686507
O08816	Wasl	Actin nucleation-promoting factor WASL	1.50376	0.00519116	0.0134522
A0A8I6A7K7	Wdfy3	WD repeat and FYVE domain containing 3	1.75806	0.00128582	0.00452566
D3Z9L5	Wdr11	WD repeat domain 11	2.50235	0.0106622	0.024071
F1LTR1	Wdr26	WD repeat-containing protein 26	2.18578	0.000939893	0.00362226
A0A8I6AE33	Wdr37	WD repeat-containing protein 37	2.22304	0.000110956	0.000771284
Q5U2Y0	Wdr45	WD repeat domain phosphoinositide-interacting protein 4	1.60892	0.000742305	0.00303127
G3V9M3	Wdr47	WD repeat domain 47	1.88148	1.88084e-05	0.00026114
Q9ERH3	Wdr7	WD repeat-containing protein 7	2.13717	2.05198e-05	0.000278309
B2RYI0	Wdr91	WD repeat-containing protein 91	9.49504	4.31162e-10	3.24973e-07
D4A7Z0	Wdtc1	WD and tetratricopeptide repeats 1	67.6197	0.00263675	0.00792227
A0A8I6AJB8	Wipf2	WAS/WASL interacting protein family, member 2	1.5282	1.4694e-06	6.10436e-05
Q9Z0G8	Wipf3	WAS/WASL-interacting protein family member 3	2.21856	0.00103684	0.00388796
Q8CG07	Wrnip1	ATPase WRNIP1	11.6922	0.00881626	0.0208399
F7FIK1	Wwp1	HECT-type E3 ubiquitin transferase	2.88152	0.00238599	0.00734021
Q5GH59	Xkr4	XK-related protein 4	1.74925	0.00399777	0.0108835
Q5GH56	Xkr7	XK-related protein 7	2.44205	0.00547343	0.0140867
Q80U96	Xpo1	Exportin-1	1.85754	2.48589e-05	0.000312275
A0A0G2JWA3	Xpo7	Exportin 7	2.07292	0.000155112	0.000970787
Q5I0L3	Yars2	Tyrosine--tRNA ligase, mitochondrial	2.22016	0.00393273	0.0107731
Q6PEC3	Yif1b	Protein YIF1B	8.25905	8.9874e-05	0.000672589
Q4QQU5	Yipf6	Protein YIPF6	4.64053	0.000709394	0.00294011
Q9JKY3	Zbtb18	Zinc finger and BTB domain-containing protein 18	1.98337	0.0126858	0.0276001
F7F208	Zc2hc1a	Zinc finger, C2HC-type containing 1A	3.52567	9.01955e-10	4.75871e-07
Q8K3Y6	Zc3hav1	Zinc finger CCCH-type antiviral protein 1	3.24284	0.00293745	0.00860999
E9PTT0	Zdhhc17	Palmitoyltransferase ZDHHC17	5.34688	0.00602302	0.0151682
Q2THW7	Zdhhc5	Palmitoyltransferase ZDHHC5	1.52987	3.47285e-06	9.79826e-05
Q4KLG9	Zfand2b	AN1-type zinc finger protein 2B	2.12108	1.9589e-10	1.72253e-07
D4A7Q6	Zfp428	Zinc finger protein 428	1.85897	7.92496e-05	0.000622204
D3ZR64	Zfp598	RING-type E3 ubiquitin transferase	4.01448	2.31344e-06	7.82416e-05
D4A3T4	Zfyve1	Zinc finger FYVE-type containing 1	3.42721	0.000105358	0.000744136
A0A8I5ZMR3	Zfyve28	Zinc finger FYVE-type containing 28	2.22865	0.000605431	0.00261395
Q5PQS2	Znf365	Protein ZNF365	3.78809	0.00157667	0.00530518
M0RBD9	Znrf2	RING-type E3 ubiquitin transferase	160.024	2.0793e-05	0.000279857
Q4V8C2	Zw10	Centromere/kinetochore protein zw10 homolog	2.46809	0.0142375	0.0303014
D4A7U1	Zyx	Zyxin	2.65786	4.37925e-05	0.000446041
D3ZG78	Zzef1	Zinc finger ZZ-type and EF-hand domain containing 1	2.01518	0.000221681	0.00128668
A0JPQ7		Uncharacterized protein C19orf47 homolog	4.33602	0.0172988	0.0351979
Q498U0		Uncharacterized protein C4orf3 homolog	2.62281	0.000247618	0.00139725
Decreased Proteins
P14046	A1i3	Alpha-1-inhibitor 3	0.229283	0.00651011	0.0161939
F1LTN6	AABR07060872.1	Ig-like domain-containing protein	0.408494	0.0017036	0.00560362
A0A0G2K3L5	AABR07061001.1	Ig-like domain-containing protein	0.399267	0.027031	0.0505371
F1LWD0	AABR07065782.1	Ig-like domain-containing protein	0.406337	0.0295074	0.054056
D3ZC54	AABR07065823.2	Ig-like domain-containing protein	0.385767	0.0177323	0.0358588
Q9Z1P2	Actn1	Alpha-actinin-1	0.66529	0.000350633	0.00176017
A0A8I5ZN92	Actn2	Actinin alpha 2	0.566947	0.000370925	0.00183756
Q8K3R4	Adipoq	30 kDa adipocyte complement-related protein	0.19829	0.0308634	0.05615
P36953	Afm	Afamin	0.279389	0.00030796	0.00161511
P24090	Ahsg	Alpha-2-HS-glycoprotein	0.458178	0.00360896	0.0100639
A0A8I6G8N1	Aida	Axin interactor, dorsalization associated	0.568193	0.00109059	0.00401251
D3ZRD9	Aif1l	Allograft inflammatory factor 1-like	0.545637	0.000306373	0.0016132
P38918	Akr7a3	Aflatoxin B1 aldehyde reductase member 3	0.462997	0.0220899	0.0426909
P02770	Alb	Albumin	0.444565	0.000514485	0.00233198
O35112	Alcam	CD166 antigen	0.600113	0.00045695	0.00212224
Q64240	Ambp	Protein AMBP	0.346786	0.00182882	0.00594873
Q9EST6	Anp32b	Acidic leucine-rich nuclear phosphoprotein 32 family member B	0.628021	0.00555576	0.0142292
P48037	Anxa6	Annexin A6	0.610288	0.010856	0.0244039
O08590	Aoc3	Amine oxidase [copper-containing] 3	0.519482	0.00511585	0.0132831
P26644	Apoh	Beta-2-glycoprotein 1	0.389026	0.00155827	0.00526677
P47863	Aqp4	Aquaporin-4	0.52711	0.000101593	0.000729259
Q5XXR3	Arhgef6	Rho guanine nucleotide exchange factor 6	0.0129558	0.0472123	0.0797094
D4A3X1	Ark2n	RIKEN cDNA 8030462N17 gene	0.618989	0.00406503	0.0110268
Q4V8I5	Arl6ip4	ADP-ribosylation factor-like protein 6-interacting protein 4	0.352548	0.000363381	0.00180357
P36576	Arr3	Arrestin-C (Fragment)	0.646944	0.0256836	0.0484125
Q32KK2	Arsa	Arylsulfatase A	0.664254	0.0219007	0.0424342
Q8VHT6	As3mt	Arsenite methyltransferase	0.181236	7.27789e-05	0.000586231
Q1M168	Atcay	Caytaxin	0.618324	0.00363928	0.0101217
P35434	Atp5f1d	ATP synthase subunit delta, mitochondrial	0.456467	2.71394e-06	8.62574e-05
Q03344	Atp5if1	ATPase inhibitor, mitochondrial	0.669278	3.42468e-05	0.000374091
P29419	Atp5me	ATP synthase subunit e, mitochondrial	0.65549	0.000172215	0.00105529
P21571	Atp5pf	ATP synthase-coupling factor 6, mitochondrial	0.381516	3.00251e-06	9.10417e-05
Q5XIJ6	Babam1	BRISC and BRCA1-A complex member 1	0.0604752	5.5255e-05	0.000499188
Q9R1T1	Banf1	Barrier-to-autointegration factor	0.0681793	1.74043e-06	6.85261e-05
F7F288	Bcap29	B-cell receptor-associated protein	0.205574	0.0035312	0.0098836
Q6AY58	Bcap31	B-cell receptor-associated protein	0.659619	0.000706845	0.00293185
D3ZB65	Bccip	BRCA2 and CDKN1A interacting protein	0.044962	5.9796e-05	0.00052319
P53563	Bcl2l1	Bcl-2-like protein 1	0.625304	0.000996458	0.00377409
P47853	Bgn	Biglycan	0.596775	0.0109076	0.0244991
A0A8I6AHQ8	Blvrb	Biliverdin reductase B	0.582867	0.000193561	0.00115133
Q6P6G4	Bpgm	Phosphoglycerate mutase	0.461027	0.00173007	0.00566596
D4AD37	Bpnt2	Golgi-resident adenosine 3',5'-bisphosphate 3'-phosphatase	0.545225	0.000280645	0.00151865
P26453	Bsg	Basigin	0.618179	0.00105208	0.0039228
P01026	C3	Complement C3	0.627073	0.0459003	0.0778932
Q63514	C4bpa	C4b-binding protein alpha chain	0.421575	0.014018	0.0299671
B0BNN3	Ca1	Carbonic anhydrase 1	0.28698	0.00192313	0.00616429
P48284	Ca4	Carbonic anhydrase 4	0.355179	0.00189433	0.00607936
Q5PPN4	Ca8	Carbonic anhydrase-related protein	0.370029	0.017748	0.0358768
Q8CFG6	Cacna2d2	Voltage-dependent calcium channel subunit alpha-2/delta-2	0.618517	0.0162547	0.0336709
P47728	Calb2	Calretinin	0.645989	0.0178826	0.0361212
Q499T5	Capn7	Calpain 7	0.188305	0.000308269	0.00161512
A6JXV1	Car7	Carbonic anhydrase	0.382388	0.00584064	0.0147937
P04762	Cat	Catalase	0.508402	7.48551e-05	0.00059658
P41350	Cav1	Caveolin-1	0.52029	0.0126506	0.0275463
Q9Z1H9	Cavin3	Caveolae-associated protein 3	0.281053	6.6037e-06	0.000144569
P63182	Cbln1	Cerebellin-1	0.213858	0.0260829	0.0490601
A0A8I5ZM96	Cbx1	Chromobox 1	0.546985	5.78796e-05	0.000514096
B2RYU7	Cbx5	Cbx5 protein	0.633995	1.12347e-05	0.000196273
D3ZUL1	Ccdc124	Coiled-coil domain containing 124	0.599702	9.91917e-05	0.000720848
P04218	Cd200	OX-2 membrane glycoprotein	0.582288	0.00133297	0.00466361
P27274	Cd59	CD59 glycoprotein	0.638045	0.0430389	0.073821
O70352	Cd82	CD82 antigen	0.641287	0.0054425	0.0140277
O08837	Cdc5l	Cell division cycle 5-like protein	0.45005	0.0181463	0.0365978
Q8R490	Cdh13	Cadherin 13	0.639498	0.000138962	0.000894102
P10959	Ces1c	Carboxylesterase 1C	0.313572	0.000310803	0.00162356
G3V9R2	Cfh	Complement factor H	0.609517	0.0055476	0.0142152
Q9WUW3	Cfi	Complement factor I	0.227084	0.00704441	0.0172786
Q6UPE0	Chdh	Choline dehydrogenase, mitochondrial	0.654013	0.00897954	0.0211595
P10354	Chga	Chromogranin-A	0.551757	0.00115299	0.00418374
F1M559	Chi3l3	Chitinase 3-like 3	0.182266	0.0229304	0.0439771
M0RC17	Chl1	Cell adhesion molecule L1-like	0.642896	0.0012187	0.00435922
P60825	Cirbp	Cold-inducible RNA-binding protein	0.629473	0.00143022	0.00491907
D4AAE9	Cisd2	CDGSH iron-sulfur domain-containing protein 2	0.575937	4.6134e-05	0.000455811
D3ZFS2	Clgn	Calmegin	0.00375486	0.0028582	0.0084151
D3ZUV9	Cnot3	CCR4-NOT transcription complex, subunit 3	0.668521	0.0139025	0.0298048
Q08406	Cntfr	Ciliary neurotrophic factor receptor subunit alpha	0.53863	0.000697872	0.00291065
P22063	Cntn2	Contactin-2	0.570916	3.61559e-05	0.00038851
Q62845	Cntn4	Contactin-4	0.573466	0.000572436	0.00251472
D3ZZT9	Col14a1	Collagen type XIV alpha 1 chain	0.655689	0.0284625	0.0525614
P02454	Col1a1	Collagen alpha-1(I) chain	0.518425	0.00483991	0.0127168
Q68FU7	Coq6	Ubiquinone biosynthesis monooxygenase COQ6, mitochondrial	0.574522	0.000337976	0.0017262
Q68FT1	Coq9	Ubiquinone biosynthesis protein COQ9, mitochondrial	0.603996	0.000427131	0.00202657
P11240	Cox5a	Cytochrome c oxidase subunit 5A, mitochondrial	0.660767	1.81368e-05	0.000256541
P11951	Cox6c2	Cytochrome c oxidase subunit 6C-2	0.646228	1.54137e-05	0.000236402
A0A8I6AG69	Cpamd8	C3 and PZP-like, alpha-2-macroglobulin domain containing 8	0.278536	0.00198827	0.00632698
Q6IRK9	Cpq	Carboxypeptidase Q	0.640619	0.00184239	0.00597447
D3ZPL1	Cpsf6	Cleavage and polyadenylation specificity factor subunit 6	0.627506	6.59064e-05	0.000557247
P18886	Cpt2	Carnitine O-palmitoyltransferase 2, mitochondrial	0.624076	0.000376043	0.0018473
Q63135	Cr1l	Complement component receptor 1-like protein	0.667291	0.00309215	0.00888572
P62966	Crabp1	Cellular retinoic acid-binding protein 1	0.469251	0.0046033	0.0122107
P51673	Crabp2	Cellular retinoic acid-binding protein 2	0.645882	0.0114703	0.0254061
Q704S8	Crat	Carnitine O-acetyltransferase	0.661737	0.014655	0.0310397
P48199	Crp	C-reactive protein	0.398233	0.00435559	0.0116769
Q6AYT0	Cryz	Quinone oxidoreductase	0.559908	3.90587e-05	0.000412147
P14841	Cst3	Cystatin-C	0.639065	7.16222e-05	0.000582248
Q01460	Ctbs	Di-N-acetylchitobiase	0.0813542	0.00497013	0.0129878
P07154	Ctsl	Procathepsin L	0.589953	0.0054126	0.0139711
Q6MGD0	Cuta	Protein CutA	0.641788	0.0310479	0.0564468
P20070	Cyb5r3	NADH-cytochrome b5 reductase 3	0.646325	0.000507029	0.00230214
D4A5L9	Cycsl2	Cytochrome c domain-containing protein	0.603369	0.00476645	0.0125802
Q921A4	Cygb	Cytoglobin	0.640337	0.000623488	0.00267007
P11030	Dbi	Acyl-CoA-binding protein	0.542478	0.000825259	0.00327127
Q8K4F7	Dcps	m7GpppX diphosphatase	0.502081	0.00330031	0.0093565
Q8VID1	Dhrs4	Dehydrogenase/reductase SDR family member 4	0.622817	0.0199017	0.0393264
A0A8I5ZWI8	Dnajc19	Mitochondrial import inner membrane translocase subunit TIM14	0.583106	0.00425474	0.0114589
P60905	Dnajc5	DnaJ homolog subfamily C member 5	0.637013	0.00116687	0.00421672
Q642C0	Dnajc8	DnaJ homolog subfamily C member 8	0.663762	0.000559631	0.0024708
P46101	Dpp6	Dipeptidyl aminopeptidase-like protein 6	0.647551	0.00165499	0.00549512
Q9EPB1	Dpp7	Dipeptidyl peptidase 2	0.636718	0.0172869	0.0351874
Q62651	Ech1	Delta(3,5)-Delta(2,4)-dienoyl-CoA isomerase, mitochondrial	0.586685	0.00145918	0.00498939
A0A096MKD1	Eef1akmt1	EEF1A lysine methyltransferase 1	0.314198	0.00682386	0.0168394
Q4FZY0	Efhd2	EF-hand domain-containing protein D2	0.546821	0.000102419	0.000731209
A0A8I6A8I7	Eif1ax	Eukaryotic translation initiation factor 4C	0.637889	0.00131367	0.00460833
Q3T1J1	Eif5a	Eukaryotic translation initiation factor 5A-1	0.664458	0.000295451	0.00157137
Q5FVL2	Emc8	ER membrane protein complex subunit 8	0.607141	0.00149793	0.00509546
D3ZIP8	Endod1	Endonuclease domain containing 1	0.601575	5.94399e-05	0.000521805
A6JTV7	Endog	Endonuclease	0.411541	3.72428e-05	0.000396956
D4A2W1	Enpp4	bis(5'-adenosyl)-triphosphatase	0.122854	0.0469095	0.0792743
B0BND0	Enpp6	Glycerophosphocholine cholinephosphodiesterase ENPP6	0.476642	6.77138e-05	0.000564388
A0A8I6AII3	ENSRNOG00000062879	Nucleoside diphosphate kinase	0.625266	0.0412131	0.0711753
A0A8I6AWT3	ENSRNOG00000062927	Histone H2A	0.101421	0.0115679	0.0255579
A0A8I6GE67	ENSRNOG00000063066	Peptidyl-prolyl cis-trans isomerase	0.585712	0.0164879	0.0340337
A0A8I6AEV5	ENSRNOG00000063148	Ig-like domain-containing protein	0.43299	0.00754208	0.0182952
A0A0G2K9L1	ENSRNOG00000063340	Ig-like domain-containing protein	0.00196898	0.0458843	0.077891
D3ZPL2	ENSRNOG00000063422	Ig-like domain-containing protein	0.00171051	0.0360757	0.0639138
A0A8I5ZRU2	ENSRNOG00000063550	Ig-like domain-containing protein	0.313303	0.00496267	0.0129748
A0A8I6AQD7	ENSRNOG00000064041	Ig-like domain-containing protein	0.155335	0.000111092	0.000771212
A0A8I6AQ74	ENSRNOG00000064086	Ig-like domain-containing protein	0.472211	0.01114	0.0248834
A0A8I6A583	ENSRNOG00000064207	Ig-like domain-containing protein	0.00335866	0.0463112	0.0784392
A0A8I6AD89	ENSRNOG00000064245	Ig-like domain-containing protein	0.189619	0.0270512	0.0505569
A0A8I6A7R6	ENSRNOG00000065040	Ig-like domain-containing protein	0.00108666	0.00302891	0.00875647
M0R838	ENSRNOG00000065905	Ig-like domain-containing protein	0.315124	0.00038821	0.00189122
A0A8I6ALW9	ENSRNOG00000065952	Ig-like domain-containing protein	0.347843	0.00137229	0.00477587
A0A0G2K828	ENSRNOG00000066380	Ig-like domain-containing protein	0.347442	0.00570323	0.0145293
A0A8I6A2W1	ENSRNOG00000066901	Histone H2B	0.187102	8.41326e-11	1.10971e-07
A0A8I6AB22	ENSRNOG00000067079	Ig-like domain-containing protein	0.277482	0.00258328	0.0078016
A0A8I6A6C3	ENSRNOG00000067603	Ig-like domain-containing protein	0.263289	0.0193349	0.0384657
F1M5J8	ENSRNOG00000067894	Ig-like domain-containing protein	0.388454	0.0142643	0.0303217
A0A8I5Y7P1	ENSRNOG00000069815	RRM domain-containing protein	0.65981	0.00664188	0.0164906
A0A8I6G7J3	ENSRNOG00000070816	Ig-like domain-containing protein	0.32334	0.005811	0.0147398
B2RYQ5	Erh	Enhancer of rudimentary homolog	0.656243	0.0151165	0.0317622
D4AD58	Etfrf1	Electron transfer flavoprotein regulatory factor 1	0.528963	0.000231851	0.00133106
D3ZTW9	Exog	Exo/endonuclease G	0.578038	1.1739e-05	0.000197876
P18292	F2	Prothrombin	0.638665	0.0304426	0.0554801
P70623	Fabp4	Fatty acid-binding protein, adipocyte	0.0870055	0.00188374	0.00606384
P55053	Fabp5	Fatty acid-binding protein 5	0.627946	0.00112426	0.00410208
P55051	Fabp7	Fatty acid-binding protein, brain	0.623034	0.00719913	0.017609
Q5U4F3	Fam107b	Protein FAM107B	0.448813	0.0387424	0.067751
A0A8I5ZXD6	Fam114a1	Family with sequence similarity 114, member A1	0.539341	0.0017773	0.00580622
D3ZUZ4	Fam20b	FAM20B, glycosaminoglycan xylosylkinase	0.395938	0.0155682	0.0325686
Q5XIJ4	Fam210a	Protein FAM210A	0.648723	0.000747111	0.00304148
Q9JIX3	Fhit	Bis(5'-adenosyl)-triphosphatase	0.587042	0.000127165	0.000847122
A0A8I6GH88	Fkbp2	peptidylprolyl isomerase	0.657802	0.00675637	0.0167198
G3V6L9	Fkbp3	peptidylprolyl isomerase	0.668919	0.000612695	0.00263454
P70627	Folh1	Glutamate carboxypeptidase 2	0.651008	0.00306726	0.00883344
Q62632	Fstl1	Follistatin-related protein 1	0.611879	0.00403678	0.0109784
Q5BJS4	Fundc1	FUN14 domain-containing protein 1	0.631841	0.00633987	0.0158302
Q68FV3	Fut11	Alpha-(1,3)-fucosyltransferase 11	0.428663	0.011762	0.0259
Q32KJ6	Galns	N-acetylgalactosamine-6-sulfatase	0.653579	0.00267692	0.00802012
P04276	Gc	Vitamin D-binding protein	0.480657	0.00108039	0.00399447
A0A8I5Y6P3	Gdpgp1	GDP-D-glucose phosphorylase 1	0.595136	0.0224959	0.0433011
O35977	Gfra2	GDNF family receptor alpha-2	0.618272	0.000452462	0.00210696
A0A8I5ZPD7	Gjc3	Gap junction protein	0.641218	0.000192255	0.00114614
Q5I0D1	Glod4	Glyoxalase domain-containing protein 4	0.452091	0.00248285	0.00758074
P10860	Glud1	Glutamate dehydrogenase 1, mitochondrial	0.556291	5.0659e-05	0.00047728
Q9Z244	Gmpr	GMP reductase 1	0.606403	0.00927755	0.0216681
O35353	Gnb4	Guanine nucleotide-binding protein subunit beta-4	0.657281	0.000151229	0.000954409
G3V8Y0	Gng13	G protein subunit gamma 13	0.443721	0.000120707	0.000817526
A0A8I6AF64	Gng4	Guanine nucleotide-binding protein subunit gamma	0.569378	0.00485149	0.0127409
P13255	Gnmt	Glycine N-methyltransferase	0.197939	0.0449145	0.076417
B5DFC6	Gnpda1	Glucosamine-6-phosphate isomerase	0.506923	0.00284176	0.00839952
D3ZW58	Golm2	Protein GOLM2	0.645262	0.0159609	0.0331797
P35053	Gpc1	Glypican-1	0.587327	1.50101e-05	0.000232238
A0A096MJY1	Gpc6	Glypican 6	0.334079	0.0138706	0.0297485
P23764	Gpx3	Glutathione peroxidase 3	0.270534	0.000307422	0.00161389
P43278	H1-0	Histone H1.0	0.124514	2.37061e-09	8.93382e-07
D4A3K5	H1-1	Histone H1.1	0.205693	1.23572e-08	3.25983e-06
P15865	H1-4	Histone H1.4	0.148273	5.73638e-12	1.00884e-08
D3ZBN0	H1-5	Histone H1.5	0.16839	7.20412e-10	4.22322e-07
A0A0G2K654	H1f2	H1.2 linker histone, cluster member	0.56149	0.0478377	0.0805077
A0A8I5ZYY0	H2ac10	Histone H2A	0.0888415	1.56372e-08	3.92866e-06
P0C0S7	H2az1	Histone H2A.Z	0.629057	0.00124549	0.00441909
A0A8I6A289	H3f3bl2	Histone H3	0.133402	1.63742e-08	3.92683e-06
P62804	H4c16	Histone H4	0.16562	3.12029e-13	1.64627e-09
A0A8J8YFS5	Hars1	Histidine--tRNA ligase, cytoplasmic	0.651924	0.000965821	0.00368717
P01946	Hba1	Hemoglobin subunit alpha-1/2	0.407675	0.00104593	0.00390817
P02091	Hbb	Hemoglobin subunit beta-1	0.523237	0.016903	0.034687
Q923W4	Hdgfl3	Hepatoma-derived growth factor-related protein 3	0.614154	0.00240126	0.00737859
D3ZNZ9	Hist3h2ba	Histone H2B	0.245264	1.55864e-05	0.000238359
P04256	Hnrnpa1	Heterogeneous nuclear ribonucleoprotein A1	0.66823	2.34902e-05	0.000300812
A7VJC2	Hnrnpa2b1	Heterogeneous nuclear ribonucleoproteins A2/B1	0.555565	9.32841e-08	1.11856e-05
G3V9R8	Hnrnpc	Heterogeneous nuclear ribonucleoprotein C	0.582101	4.06545e-07	2.61577e-05
Q566E4	Hnrnpr	Heterogeneous nuclear ribonucleoprotein R	0.644947	1.53107e-05	0.000235507
P62749	Hpcal1	Hippocalcin-like protein 1	0.649299	0.00978535	0.0225251
Q99PS8	Hrg	Histidine-rich glycoprotein	0.598897	0.0265352	0.0496982
Q8K3X8	Hsbp1	Heat shock factor-binding protein 1	0.505991	8.98318e-06	0.000170487
P16232	Hsd11b1	11-beta-hydroxysteroid dehydrogenase 1	0.635282	0.0289294	0.0532559
D4A997	Htatsf1	HIV-1 Tat specific factor 1	0.562601	0.0195381	0.0387384
O35760	Idi1	Isopentenyl-diphosphate Delta-isomerase 1	0.419354	0.0277547	0.051543
P35572	Igfbp6	Insulin-like growth factor-binding protein 6	0.208749	0.0249374	0.0471915
F1M9B2	Igfbp7	Insulin-like growth factor binding protein 7	0.242477	9.19015e-08	1.12761e-05
P20760	Igg-2a	Ig gamma-2A chain C region	0.484971	0.0141618	0.0302011
A0A0G2K7L2	Igsf3	Immunoglobulin superfamily, member 3	0.538884	0.00593467	0.0149958
A0A140TAA1	Igsf8	Immunoglobulin superfamily, member 8	0.561021	6.51691e-05	0.000553675
D3ZB51	Igsf9b	Protein turtle homolog B	0.649804	0.00151163	0.00513216
Q9JIL3	Ilf3	Interleukin enhancer-binding factor 3	0.660743	0.000291941	0.00155899
P97697	Impa1	Inositol monophosphatase 1	0.537427	0.000520295	0.00235024
D3ZLZ7	Impdh1	Inosine-5'-monophosphate dehydrogenase 1	0.437447	0.0121695	0.0265754
Q6AYB3	Isy1	Pre-mRNA-splicing factor ISY1 homolog	0.569511	0.002671	0.00801148
D3ZCG9	Itga3	Integrin alpha 3 variant A	0.598382	0.00800319	0.0192106
A0A8I5ZVC4	Itih2	Inter-alpha-trypsin inhibitor heavy chain 2	0.497211	0.0109701	0.0246185
A0A8I5ZZF0	Itih5	Inter-alpha-trypsin inhibitor heavy chain 5	0.660956	5.50982e-05	0.000499481
G3V6G1	Jchain	Joining chain of multimeric IgA and IgM	0.430478	0.0433881	0.0742991
Q99MG9	Kcnip4	Kv channel-interacting protein 4	0.216769	0.00171037	0.00561538
P14272	Klkb1	Plasma kallikrein	0.371026	0.00457178	0.0121393
P08934	Kng1	Kininogen-1	0.436876	0.0111326	0.0248879
Q6IG03	Krt73	Keratin, type II cytoskeletal 73	0.606951	0.0275681	0.0512506
Q05695	L1cam	Neural cell adhesion molecule L1	0.573239	0.000632264	0.00270107
F1LTF8	Lama4	Laminin subunit alpha 4	0.26228	0.0267633	0.0500897
G3V996	Letmd1	LETM1 domain containing 1	0.45787	0.0129676	0.0281089
A0A0G2JV76	Lig3	DNA ligase	0.38121	5.67498e-05	0.000506619
M0R601	LOC100361879	ATP synthase subunit epsilon, mitochondrial-like	0.0778275	5.47581e-08	8.0251e-06
A0A8I6ANE8	LOC108352309	Sm protein F	0.598806	0.000317534	0.00164407
Q4V7E8	Lrrfip2	Leucine-rich repeat flightless-interacting protein 2	0.463846	5.02815e-05	0.000475421
Q62813	Lsamp	Limbic system-associated membrane protein	0.64726	0.0292418	0.0536439
A6IE42	Lsm8	U6 snRNA-associated Sm-like protein LSm8	0.584812	0.00182938	0.00594688
Q6AYK5	Lyar	Cell growth-regulating nucleolar protein	0.00238879	0.0437009	0.0747377
Q02874	Macroh2a1	Core histone macro-H2A.1	0.199879	6.2734e-08	8.27461e-06
B1WC28	Macroh2a2	Core histone macro-H2A	0.261418	2.87286e-05	0.000337577
F1M0X6	Magohb	Mago homolog B, exon junction complex subunit	0.6125	0.0131888	0.0285532
Q7TPB7	Mal2	MAL2A	0.655905	0.0218734	0.0424124
Q6XVN8	Map1lc3a	Microtubule-associated proteins 1A/1B light chain 3A	0.602377	0.0014428	0.00495587
Q62625	Map1lc3b	Microtubule-associated proteins 1A/1B light chain 3B	0.611287	0.00188823	0.00606718
Q9QZ76	Mb	Myoglobin	0.206469	0.0175109	0.0355885
D3ZPF2	Mcat	Malonyl-CoA-acyl carrier protein transacylase	0.66641	0.00755621	0.018321
D4A4U3	Mdp1	Magnesium-dependent phosphatase 1	0.581427	0.00951397	0.0220737
P13697	Me1	NADP-dependent malic enzyme	0.630397	0.000498572	0.00227156
Q00566	Mecp2	Methyl-CpG-binding protein 2	0.431625	1.40239e-09	6.16585e-07
D3ZE72	Metap1	Methionine aminopeptidase	0.249121	0.0389347	0.0680197
Q6P6Q9	Micu1	Calcium uptake protein 1, mitochondrial	0.50367	0.0314851	0.0570843
D3ZSU7	Mien1	Migration and invasion enhancer 1	0.36102	0.0274594	0.0511567
P97538	Mras	Ras-related protein M-Ras	0.592509	0.000585818	0.00255647
Q5XFW4	Mrpl13	Mitochondrial ribosomal protein L13	0.564421	0.0175245	0.0355886
Q7TP77	Mrpl49	Large ribosomal subunit protein mL49	0.640086	0.000367653	0.00182306
A0A8I6AH21	Mrps28	Mitochondrial ribosomal protein S28	0.274759	0.0289655	0.0532852
A6K6W9	Mtres1	Mitochondrial transcription rescue factor 1	0.656365	0.00111828	0.00409158
Q03626	Mug1	Murinoglobulin-1	0.323346	0.0067374	0.0166885
A0A8I5ZT87	Mycbp	Myc binding protein	0.646105	0.0107638	0.024238
A0A8I5ZTQ0	Mydgf	Myeloid-derived growth factor	0.583025	0.00959547	0.0222237
P02600	Myl1	Myosin light chain 1/3, skeletal muscle isoform	0.0454519	0.0482799	0.0810966
M0RDP3	Myl6bl1	Myosin light chain 6B	0.00213518	0.00141091	0.00486216
M0R9L0	Naca	Nascent polypeptide associated complex subunit alpha	0.535462	0.000143277	0.000914065
Q5PPG6	Nap1l5	Nucleosome assembly protein 1-like 5	0.545357	0.00102172	0.00384494
B0BNM1	Naxe	NAD(P)H-hydrate epimerase	0.634441	0.000215491	0.00125628
F1M8G9	Ncam2	Neural cell adhesion molecule 2	0.625051	0.000128326	0.000847367
A0A8I5ZKK5	Ncbp2as2	NCBP2 antisense 2 (head to head)	0.577267	0.0012259	0.00438203
P13383	Ncl	Nucleolin	0.497171	6.38919e-06	0.000142836
Q8CGU6	Ncstn	Nicastrin	0.602939	0.00125228	0.00443427
Q80W89	Ndufa11	NADH dehydrogenase [ubiquinone] 1 alpha subcomplex subunit 11	0.630924	0.00332544	0.00940753
O08776	Ndufaf3	NADH dehydrogenase [ubiquinone] 1 alpha subcomplex assembly factor 3	0.631954	0.00325385	0.00925462
Q6PCU8	Ndufv3	NADH dehydrogenase [ubiquinone] flavoprotein 3, mitochondrial	0.517433	0.0148855	0.0313516
A0A8I5ZU75	Nectin3	Nectin cell adhesion molecule 3	0.156962	0.0112255	0.0250003
Q9Z0J8	Negr1	Neuronal growth regulator 1	0.424781	7.31595e-05	0.00058661
Q9Z2J4	Nexn	Nexilin	0.467202	0.000226378	0.00130675
Q63648	Nf2	Merlin (Fragment)	0.585455	0.0226257	0.0434875
P97685	Nfasc	Neurofascin	0.616105	0.000558035	0.00246789
A6HE60	Nhp2	H/ACA ribonucleoprotein complex subunit 2	0.225401	5.61924e-07	3.15395e-05
P08460	Nid1	Nidogen-1 (Fragment)	0.396477	0.0194132	0.0385633
B5DFC9	Nid2	Nidogen-2	0.0952956	0.00504665	0.0131487
Q9JHE8	Ninj2	Ninjurin-2	0.0828185	2.59381e-05	0.000319741
Q497B0	Nit2	Omega-amidase NIT2	0.656836	0.00153813	0.0052154
A0A8I5ZWP8	Nop10l1	Nucleolar protein 10	0.00104722	0.00729786	0.0178092
Q80WA4	Nova1	RNA-binding protein Nova-1 (Fragment)	0.660508	0.00608606	0.015276
F1M4H5	Nova2	NOVA alternative splicing regulator 2	0.458667	0.0011647	0.00421175
A0A8I6APM8	Nrip2	Nuclear receptor interacting protein 2	0.643294	0.00306825	0.00883148
Q3KR51	Nsg2	Neuronal vesicle trafficking-associated protein 2	0.393601	0.0187255	0.0374936
Q9EPJ0	Nucks1	Nuclear ubiquitous casein and cyclin-dependent kinase substrate 1	0.611192	0.0112159	0.0249894
G3V7P6	Nudt16	U8 snoRNA-decapping enzyme	0.641932	0.000539824	0.00240753
Q566C7	Nudt3	Diphosphoinositol polyphosphate phosphohydrolase 1	0.593686	0.00296205	0.00866286
P08523	Omp	Olfactory marker protein	0.0185714	0.00787506	0.0189547
A6KMB6	Osbpl2	Oxysterol-binding protein	0.541153	0.00539678	0.0139371
Q4QQU9	Ostm1	Osteoclastogenesis associated transmembrane protein 1	0.309619	0.0233103	0.0445115
G3V7Z8	Pabpn1	Poly(A) binding protein, nuclear 1	0.623772	0.000134495	0.000873888
P27008	Parp1	Poly [ADP-ribose] polymerase 1	0.490342	6.36982e-08	8.19688e-06
M0RB80	Pbp2	Phosphatidylethanolamine binding protein 2	0.573244	6.468e-05	0.000551295
P63055	Pcp4	Calmodulin regulator protein PCP4	0.628641	0.0137951	0.0296347
B5DEI0	Pcyox1l	Pcyox1l protein	0.62129	0.00398445	0.0108584
Q5XIP1	Pelo	Protein pelota homolog	0.654696	0.000781467	0.0031235
P06765	Pf4	Platelet factor 4	0.000716133	0.0345111	0.0616386
D3ZX38	Pfdn1	Prefoldin subunit 1	0.568381	1.12138e-05	0.000197213
P25113	Pgam1	Phosphoglycerate mutase 1	0.645558	0.000732082	0.00300347
P16290	Pgam2	Phosphoglycerate mutase 2	0.236516	0.0255312	0.0481941
M0R485	Pglyrp2	Peptidoglycan recognition protein 2	0.259358	0.0407958	0.0706163
Q63068	Phax	Phosphorylated adapter RNA export protein	0.620061	0.00227687	0.00706634
Q9WTR8	Phlpp1	PH domain leucine-rich repeat protein phosphatase 1	0.198457	1.39577e-05	0.00022181
P57093	Phyh	Phytanoyl-CoA dioxygenase, peroxisomal	0.312402	0.0038696	0.0106333
P63249	Pkia	cAMP-dependent protein kinase inhibitor alpha	0.385616	0.000344661	0.00174013
P53817	Plaat3	Phospholipase A and acyltransferase 3	0.627385	0.00121463	0.00434762
Q4QQW8	Plbd2	Putative phospholipase B-like 2	0.659815	0.00497284	0.0129885
Q9QW07	Plcb4	1-phosphatidylinositol 4,5-bisphosphate phosphodiesterase beta-4	0.525174	0.00464678	0.0123013
D4A1H2	Plcxd3	Phosphatidylinositol-specific phospholipase C, X domain containing 3	0.619645	0.000834787	0.00329419
Q01177	Plg	Plasminogen	0.439701	0.00185452	0.00599171
P97544	Plpp3	Phospholipid phosphatase 3	0.559541	0.00075869	0.00306497
P85973	Pnp	Purine nucleoside phosphorylase	0.640667	0.00465309	0.0123056
O88794	Pnpo	Pyridoxine-5'-phosphate oxidase	0.515439	0.000174848	0.00106401
P10111	Ppia	Peptidyl-prolyl cis-trans isomerase A	0.629496	5.69691e-06	0.000132995
A0A8I5ZMT9	Ppih	Peptidyl-prolyl cis-trans isomerase	0.517224	0.000313909	0.00163332
P35704	Prdx2	Peroxiredoxin-2	0.638973	0.0013767	0.00478804
P53813	Pros1	Vitamin K-dependent protein S	0.315026	4.64132e-06	0.000120037
Q5RKH1	Prpf4b	Serine/threonine-protein kinase PRP4 homolog	0.44529	0.000240163	0.00137132
Q812D1	Psip1	PC4 and SFRS1-interacting protein	0.554934	0.000100928	0.000728446
F1M6I7	Psma8	Proteasome subunit alpha type	0.510328	0.000902855	0.00350254
P40307	Psmb2	Proteasome subunit beta type-2	0.61752	2.95155e-05	0.0003415
P40112	Psmb3	Proteasome subunit beta type-3	0.58304	0.0106082	0.02399
P28075	Psmb5	Proteasome subunit beta type-5	0.55569	0.00548222	0.0140887
Q9JHW0	Psmb7	Proteasome subunit beta type-7	0.660497	0.00996351	0.0228356
Q66H20	Ptbp2	Polypyrimidine tract-binding protein 2	0.562619	7.21705e-05	0.000583111
P35234	Ptpn5	Tyrosine-protein phosphatase non-receptor type 5	0.414428	0.00228839	0.00708127
A0A8J8XMU1	Ptprk	Protein tyrosine phosphatase, receptor type, K	0.112039	0.000263858	0.00145619
A0A8I5ZW41	Ptprt	protein-tyrosine-phosphatase	0.551054	0.0060464	0.0152126
Q5XI86	Ptrh2	peptidyl-tRNA hydrolase	0.647469	0.000256022	0.00143242
Q9WV25	Puf60	Poly(U)-binding-splicing factor PUF60	0.617321	0.000450284	0.00210053
P02625	Pvalb	Parvalbumin alpha	0.54829	0.0195035	0.0387135
Q99P74	Rab27b	Ras-related protein Rab-27B	0.65164	0.00083446	0.00329537
P09527	Rab7a	Ras-related protein Rab-7a	0.668596	0.00489234	0.0128227
P63322	Rala	Ras-related protein Ral-A	0.619973	0.000360733	0.0017938
A0A8I6ARR2	Rbbp4-ps2	RB binding protein 4, chromatin remodeling factor, pseudogene 2	0.653347	0.000223553	0.00129186
O88350	Rbbp9	Serine hydrolase RBBP9	0.533269	0.000184623	0.0011145
Q925G0	Rbm3	RNA-binding protein 3	0.553376	0.00269161	0.00805954
Q27W01	Rbm8a	RNA-binding protein 8A	0.452497	0.00119238	0.00428833
P04916	Rbp4	Retinol-binding protein 4	0.328094	0.0123588	0.0269331
B1H227	Rcc1	Regulator of chromosome condensation	0.633912	0.00200105	0.00635997
Q62703	Rcn2	Reticulocalbin-2	0.625992	0.0430796	0.0738668
P52759	Rida	2-iminobutanoate/2-iminopropanoate deaminase	0.583982	0.0322537	0.0582776
D4A7L6	Rpia	ribose-5-phosphate isomerase	0.536215	0.0115392	0.0255053
Q80WD1	Rtn4rl2	Reticulon-4 receptor-like 2	0.474433	0.0118524	0.0260774
Q99ND9	Rwdd1	RWD domain-containing protein 1	0.653433	0.000215347	0.00125683
P35467	S100a1	Protein S100-A1	0.440601	4.73417e-05	0.000461691
P63083	S100a5	Protein S100-A5	9.50871e-05	0.00513767	0.0133332
Q63624	Scaf1	Splicing factor, arginine/serine-rich 19	0.00683591	0.000265377	0.00146304
Q6R556	Scgn	Secretagogin	0.00158316	0.0205763	0.0403272
Q6AYR8	Scrn2	Secernin-2	0.549306	0.043186	0.074025
A0A8I6G5Q1	Sema4d	Semaphorin 4D	0.636287	0.000761491	0.00306923
P17475	Serpina1	Alpha-1-antiproteinase	0.551791	0.0256903	0.0484079
P05545	Serpina3k	Serine protease inhibitor A3K	0.28426	9.96605e-05	0.000722265
P05544	Serpina3l	Serine protease inhibitor A3L	0.219928	5.69183e-05	0.000507265
Q63556	Serpina3m	Serine protease inhibitor A3M (Fragment)	0.291564	0.000649634	0.00275742
Q5M8C3	Serpina4	Serpin family A member 4	0.364738	0.00439992	0.0117658
F7FHF3	Serpinf2	Serpin family F member 2	0.530242	0.0193759	0.0385183
Q63945	Set	Protein SET	0.607821	0.000265845	0.00146409
F1MA42	Sez6	Seizure related 6 homolog	0.21727	0.00130652	0.00459239
Q6AXT8	Sf3a2	Splicing factor 3A subunit 2	0.65848	0.00173692	0.00568486
D4A5T1	Sf3b5	Splicing factor 3B subunit 5	0.646869	0.000764356	0.00307373
A0A8I6GFD8	Sfpq	Splicing factor proline and glutamine rich	0.639752	0.000798724	0.00318043
Q6TXG9	Sfr1	Swi5-dependent recombination DNA repair protein 1 homolog	0.613139	0.0275279	0.051194
Q5RJN4	Shfl	Shiftless antiviral inhibitor of ribosomal frameshifting protein homolog	0.606723	0.000332733	0.00170768
Q9JI12	Slc17a6	Vesicular glutamate transporter 2	0.63079	0.000317321	0.00164458
A0A0G2K904	Sltm	SAFB-like, transcription modulator	0.649879	0.0476073	0.0801711
Q641Z7	Smpdl3a	Cyclic GMP-AMP phosphodiesterase SMPDL3A	0.626939	0.0444673	0.0759254
Q4V7D9	Smpdl3b	Acid sphingomyelinase-like phosphodiesterase	0.465153	0.0210298	0.0410179
Q63544	Sncg	Gamma-synuclein	0.537072	0.00946835	0.0219969
A0A8I6G5W4	Snrnp70	U1 small nuclear ribonucleoprotein 70 kDa	0.562017	0.000221714	0.00128545
Q5U214	Snrpa	U1 small nuclear ribonucleoprotein A	0.55986	0.00215638	0.00676401
A6KNE7	Snrpd1	Small nuclear ribonucleoprotein Sm D1	0.125045	0.0460665	0.0781501
A0A8I5ZR44	Snrpd2	Small nuclear ribonucleoprotein Sm D2	0.662551	0.00356443	0.00996604
M0R907	Snrpd3	Small nuclear ribonucleoprotein Sm D3	0.477436	0.000456063	0.00211999
D3ZSP1	Snrpe	Small nuclear ribonucleoprotein E	0.553044	0.000575785	0.00252103
Q2KN99	Specc1l	Cytospin-A	0.0733267	0.0013242	0.00464216
F7FND9	Srrm1	Serine and arginine repetitive matrix 1	0.572181	0.0042263	0.0114173
A0A0G2QC38	Srsf11	Serine and arginine rich splicing factor 11	0.588388	0.000855983	0.00336275
Q09167	Srsf5	Serine/arginine-rich splicing factor 5	0.608804	0.00308031	0.00886135
P28042	Ssbp1	Single-stranded DNA-binding protein, mitochondrial	0.608934	0.00164833	0.00547991
Q04931	Ssrp1	FACT complex subunit SSRP1	0.645163	0.00911783	0.0213803
A0A8I5ZV26	Stom	Stomatin	0.00167266	0.00688617	0.0169694
P15589	Sts	Steryl-sulfatase	0.559767	0.0304259	0.055469
Q5I0H3	Sumo1	Small ubiquitin-related modifier 1	0.600381	2.57278e-05	0.000320141
A0A8I5ZJ57	Supt16h	FACT complex subunit	0.510042	0.00506292	0.0131846
D3ZSC1	Susd5	Sushi domain containing 5	0.42587	0.0120011	0.0263056
P29101	Syt2	Synaptotagmin-2	0.589791	0.0204498	0.0401686
D4AEG7	Tbc1d13	TBC1 domain family, member 13	0.629536	0.000868885	0.00340077
Q6PEC1	Tbca	Tubulin-specific chaperone A	0.656546	0.00387218	0.0106349
Q66HC1	Tdrd3	Tudor domain-containing protein 3	0.224443	0.00416188	0.0112721
P12346	Tf	Serotransferrin	0.576118	0.00405651	0.011015
Q91ZW1	Tfam	Transcription factor A, mitochondrial	0.477339	7.68285e-07	3.89757e-05
A0A0G2JTJ9	Tfcp2	Transcription factor CP2	0.318914	0.00560809	0.0143493
F1MA97	Thsd7a	Thrombospondin type 1 domain containing 7A	0.621527	0.000239197	0.00136876
Q9JKW1	Timm22	Mitochondrial import inner membrane translocase subunit Tim22	0.651632	6.93059e-05	0.000573132
P30121	Timp2	Metalloproteinase inhibitor 2	0.230922	0.00382844	0.0105477
Q4KLL4	Tm9sf4	Transmembrane 9 superfamily member 4	0.181864	0.0424063	0.0728781
Q63524	Tmed2	Transmembrane emp24 domain-containing protein 2	0.543508	0.0048129	0.0126711
G3V6N2	Tmed4	Transmembrane p24 trafficking protein 4	0.600765	0.00424009	0.0114428
D3ZTX0	Tmed7	Transmembrane emp24 domain-containing protein 7	0.639873	0.0288864	0.0531953
Q5I0E7	Tmed9	Transmembrane emp24 domain-containing protein 9	0.625354	0.0129668	0.0281188
Q6AYQ4	Tmem109	Voltage-gated monoatomic cation channel TMEM109	0.560521	0.0128115	0.0278392
D3ZZU4	Tmem160	Transmembrane protein 160	0.597246	0.00200846	0.00637968
D3ZJZ0	Tmem205	Transmembrane protein 205	0.640039	0.00417501	0.0113019
Q6JAM9	Tmem35a	Novel acetylcholine receptor chaperone	0.575761	0.000170328	0.00104616
P70567	Tmod1	Tropomodulin-1	0.626764	1.33896e-06	5.74336e-05
P70566	Tmod2	Tropomodulin-2	0.549998	6.0551e-08	8.40703e-06
A6I1D5	Tmod3	Tropomodulin 3	0.541299	0.000312584	0.00162964
G3V912	Tmx4	Thioredoxin-related transmembrane protein 4	0.636701	0.0154738	0.0324095
D3ZF92	Tnfrsf21	Tumor necrosis factor receptor superfamily member 21	0.65735	0.00053329	0.00239052
Q9WUL0	Top1	DNA topoisomerase 1	0.642038	0.00485704	0.0127491
D4A9Z2	Top3b	DNA topoisomerase	0.290997	0.0103375	0.0234887
D3ZCD7	Tp53rkb	non-specific serine/threonine protein kinase	0.422365	0.000131079	0.000856964
Q5PQV5	Tpbg	Trophoblast glycoprotein	0.392542	0.00253402	0.00768361
P04692	Tpm1	Tropomyosin alpha-1 chain	0.584784	1.06469e-05	0.000191718
P58775	Tpm2	Tropomyosin beta chain	0.53236	4.04713e-06	0.000108942
Q63610	Tpm3	Tropomyosin alpha-3 chain	0.590933	8.66493e-07	4.23298e-05
P09495	Tpm4	Tropomyosin alpha-4 chain	0.593637	0.000332084	0.00170602
Q9EQV6	Tpp1	Tripeptidyl-peptidase 1	0.642489	0.000257166	0.00143274
B0BNE3	Trappc5	Trafficking protein particle complex subunit 5	0.419409	0.00150064	0.00510142
B2GV29	Trmt13	tRNA:m(4)X modification enzyme TRM13	0.553577	0.00324583	0.00923679
P24329	Tst	Thiosulfate sulfurtransferase	0.591539	3.35096e-05	0.000368327
P02767	Ttr	Transthyretin	0.473169	0.00564694	0.0144207
D3Z8Q5	Tusc2	Tumor suppressor 2, mitochondrial calcium regulator	0.557011	0.0329056	0.0591516
P97615	Txn2	Thioredoxin, mitochondrial	0.516502	0.00270464	0.0080894
Q498E0	Txndc12	Thioredoxin domain-containing protein 12	0.574303	0.000110917	0.000772032
A0A8I6A9Y1	U2af2	Splicing factor U2AF subunit	0.486931	8.28505e-05	0.000639063
P63281	Ube2i	SUMO-conjugating enzyme UBC9	0.665131	0.009319	0.0217169
P25977	Ubtf	Nucleolar transcription factor 1	0.570289	0.0281333	0.0521177
Q5BJP3	Ufm1	Ubiquitin-fold modifier 1	0.538284	0.000316194	0.00164197
D3ZHP7	Ulk3	Serine/threonine-protein kinase ULK3	0.110124	3.34374e-06	9.5878e-05
A0A0U1RRP3	Upf3b	UPF3B, regulator of nonsense mediated mRNA decay	0.482179	0.00180083	0.00587218
Q3MIE4	Vat1	Synaptic vesicle membrane protein VAT-1 homolog	0.579577	0.00298075	0.00868863
Q9Z2L0	Vdac1	Voltage-dependent anion-selective channel protein 1	0.621999	0.000263709	0.00145689
D4A741	Vom2r10	Vomeronasal 2 receptor, 10	0.249621	0.0113925	0.0252549
D3ZX63	Wdr54	WD repeat domain 54	0.641718	0.00103015	0.00386836
A0A8I6GL75	Ybx1l1	Y-box-binding protein 1	0.512965	4.6764e-06	0.00011977
Q62764	Ybx3	Y-box-binding protein 3	0.418457	3.91309e-06	0.000106971
P11517		Hemoglobin subunit beta-2	0.498936	0.0283492	0.0524256
P20759		Ig gamma-1 chain C region	0.559721	0.0142593	0.0303234
P20762		Ig gamma-2C chain C region	0.439876	0.0430168	0.073807
P32822		Trypsin V-B	0.07755	0.011989	0.02629
Q505I4		UPF0235 protein C15orf40 homolog	0.639401	0.000726502	0.0029829
