# Supplementary material for: Parenchymal and Dyshoric Fibrillar Amyloid Pathology in the rTg-D Rat Model of Cerebral Amyloid Angiopathy Type-2
Source: Am J Pathol. 2025 Jul 17;195(11):2213–32. doi: 10.1016/j.ajpath.2025.06.008 (PMC12597696; doi:10.1016/j.ajpath.2025.06.008)
Supplement: Supplemental Table S3 [file mmc3.xlsx]

## Sheet: Table S3
Supplemental Table 3: Common Differentially Expressed Proteins s in rTgD HEM and HOM Brains. Accession numbers were obtained from Uniprot.org.
Increased	Decreased
Adrm1	Akr7a3
Apoe	Capn7
App	Emc8
Cldn10	Fam20b
Cryab	Gnb4
Ctsz	H1-1
Hcls1	Kcnip4
Htra1	Nsg2
Lyplal1	Phlpp1
Pacs2	Phyh
Ppp1r14c	Prpf4b
Ptprc	Rcn2
Rab33b	Sez6
Taco1	Sltm
Ube2g1	Specc1l
Wipf3	Tbc1d13
Zyx	Ulk3
