# Supplementary material for: Parenchymal and Dyshoric Fibrillar Amyloid Pathology in the rTg-D Rat Model of Cerebral Amyloid Angiopathy Type-2
Source: Am J Pathol. 2025 Jul 17;195(11):2213–32. doi: 10.1016/j.ajpath.2025.06.008 (PMC12597696; doi:10.1016/j.ajpath.2025.06.008)
Supplement: Supplemental Table S4 [file mmc4.xlsx]

## Sheet: Table S4
Supplemental Table 4: Differentially Expressed Proteins in the TgSD-AD Rat Brains. Accession numbers were obtained from Uniprot.org.
Accession ID	Gene ID	Description	Expression Ratio	p value	Adjusted p value
Increased Proteins
A0A8I6AKW7	AABR07025743.1	Protein arginine methyltransferase NDUFAF7	1.56324	0.000413602	0.00347845
A0A0G2K689	AABR07025928.1	KH type-2 domain-containing protein	1.80178	0.00294244	0.0117858
A0A8I6AL87	AABR07072207.1	Large ribosomal subunit protein eL14	3.0105	2.29485e-07	4.21842e-05
Q64602	Aadat	Kynurenine/alpha-aminoadipate aminotransferase, mitochondrial	1.90708	0.019261	0.045413
Q9R0Z7	Aagab	Alpha- and gamma-adaptin-binding protein p34	1.5489	0.0167065	0.0405604
D3ZX08	Aars2	Alanine--tRNA ligase, mitochondrial	1.85215	0.0493886	0.0927749
A0A8I5ZLK5	Abca1	ATP binding cassette subfamily A member 1	2.2816	0.00258461	0.0108507
Q9ESR9	Abca2	ATP-binding cassette sub-family A member 2	1.54358	0.0133788	0.0340894
D3ZCF8	Abca8a	ATP-binding cassette, subfamily A (ABC1), member 8a	1.66187	0.00394506	0.014483
P43245	Abcb1	ATP-dependent translocase ABCB1	2.37981	0.00811888	0.0239885
Q9QYJ4	Abcb9	ABC-type oligopeptide transporter ABCB9	1.6469	0.00543474	0.0180468
P16970	Abcd3	ATP-binding cassette sub-family D member 3	1.51101	0.0129612	0.0333222
A0A8I6GEV9	Abce1	ATP binding cassette subfamily E member 1	1.74429	7.33975e-05	0.00142021
A0A0G2K762	Abcf2	ATP binding cassette subfamily F member 2	1.90633	0.000357811	0.00321967
Q66H39	Abcf3	ATP-binding cassette sub-family F member 3	4.21282	0.000667098	0.00461499
A0A8I6A0D0	Abcg3	ATP-binding cassette, subfamily G (WHITE), member 3	4.4937	3.45636e-06	0.000269544
F1M0N1	Abl2	Tyrosine-protein kinase	1.50991	0.00804514	0.0238253
D4AC89	Abtb3	Ankyrin repeat and BTB domain containing 3	2.11382	0.00998744	0.0277267
E9PSQ0	Acacb	acetyl-CoA carboxylase	1.86284	0.00808118	0.0238908
A0A8I5ZQL5	Acad8	Acyl-CoA dehydrogenase family, member 8	1.51608	0.000239781	0.00258191
A0A8I6GJX2	Acap3	Arf-GAP with coiled-coil, ANK repeat and PH domain-containing protein	7.81871	0.00124195	0.00682941
P16638	Acly	ATP-citrate synthase	1.82977	0.000153591	0.00206946
F1LX28	Acot11	Acyl-CoA thioesterase 11	1.84069	0.00240863	0.0104266
D3ZUX7	Acsf3	Acyl-CoA synthetase family member 3	1.5429	0.000201653	0.00238052
D4A3N4	Adcy1	Adenylate cyclase type 1	2.01113	0.00243913	0.0104444
P26769	Adcy2	Adenylate cyclase type 2	1.62252	0.00996369	0.0276907
Q04400	Adcy5	Adenylate cyclase type 5	1.59405	0.0486572	0.091803
P40146	Adcy8	Adenylate cyclase type 8	2.25174	0.00656951	0.0204681
A0A0G2K4I3	Adgra1	Adhesion G protein-coupled receptor A1	2.71721	0.000477069	0.00380105
D3ZN99	Adgrb2	Adhesion G protein-coupled receptor B2	1.63174	0.00434934	0.0154493
D4A831	Adgrb3	Adhesion G protein-coupled receptor B3	2.34748	0.000469425	0.00376932
Q9JKL8	Adnp	Activity-dependent neuroprotector homeobox protein	3.74993	2.12428e-05	0.000748881
Q32PX9	Afg1l	AFG1-like ATPase	3.42309	0.00111923	0.00635834
D3ZQQ1	Aftph	Aftiphilin	6.9758	5.88347e-05	0.00125652
Q8CGU4	Agap2	Arf-GAP with GTPase, ANK repeat and PH domain-containing protein 2	2.50181	9.0617e-05	0.00158104
Q4KLH5	Agfg1	Arf-GAP domain and FG repeat-containing protein 1	1.63598	1.13738e-06	0.00013009
A0A0G2K7G2	Agfg2	ArfGAP with FG repeats 2	1.67073	1.88933e-06	0.000180081
G3V648	Agpat3	1-acylglycerol-3-phosphate O-acyltransferase 3	1.55879	0.0119319	0.0314618
G3V965	Agpat5	1-acylglycerol-3-phosphate O-acyltransferase 5	1.60842	0.035057	0.0713476
D4A5R3	Ahdc1	AT hook, DNA binding motif, containing 1	6.02321	0.0286735	0.0609845
B0BN63	Ahsa1	Activator of Hsp90 ATPase activity 1	1.58802	0.000293182	0.00284182
D3ZF03	Aifm3	Apoptosis inducing factor, mitochondria associated 3	2.42253	0.000763594	0.00503874
Q32PX2	Aimp2	Aminoacyl tRNA synthase complex-interacting multifunctional protein 2	1.89978	0.000307313	0.00295101
A0A8I5ZXP9	Ajm1	Apical junction component 1 homolog	4.56187	3.03324e-05	0.000892118
M0R7U1	Ak5	Adenylate kinase 5	1.83022	0.00276013	0.0112749
Q3T1L0	Aldh16a1	Aldehyde dehydrogenase family 16 member A1	2.08548	0.00122303	0.00676873
G3V6U3	Alg2	Alpha-1,3/1,6-mannosyltransferase ALG2	1.81479	0.000202823	0.00238886
A6JVD5	Alg5	dolichyl-phosphate beta-glucosyltransferase	2.14603	0.0114146	0.0304724
P0C5Y8	Als2	Alsin	1.8913	0.0119102	0.0314528
A0A0G2K437	Amfr	Autocrine motility factor receptor	1.66597	0.0186125	0.0440656
O09178	Ampd3	AMP deaminase 3	1.64836	0.000153165	0.00207458
A0A8I6A0K6	Amt	Aminomethyltransferase	1.64076	0.0244181	0.0541023
A0A8I6A4J8	Anapc1	Anaphase promoting complex subunit 1	12.6495	0.00276109	0.0112699
A0A8I5ZJ94	Ank1	Ankyrin 1	1.71971	0.00230531	0.0101762
D4A1J6	Ankfy1	Ankyrin repeat and FYVE domain containing 1	3.75332	0.000256527	0.00264598
D4A731	Ankib1	RBR-type E3 ubiquitin transferase	2.3708	0.00116733	0.0065378
Q5BJT1	Ankrd34a	Ankyrin repeat domain-containing protein 34A	2.61472	9.16387e-05	0.0015881
A0A0G2K2G7	Anks1a	Ankyrin repeat and sterile alpha motif domain containing 1A	10.827	0.00109378	0.00629013
P0C6S7	Anks1b	Ankyrin repeat and sterile alpha motif domain-containing protein 1B	2.47019	3.75143e-05	0.000990185
A0A8I5ZUI2	Ano10	Anoctamin	1.67618	0.000181337	0.00224902
Q32Q06	Ap1m1	AP-1 complex subunit mu-1	1.63488	0.000319872	0.00300984
P84092	Ap2m1	AP-2 complex subunit mu	1.64781	0.00283144	0.0114661
D3ZIF5	Ap3b1	AP-3 complex subunit beta	1.76895	0.0025566	0.0108036
P53676	Ap3m1	AP-3 complex subunit mu-1	5.249	0.0485032	0.0916133
O35431	Apba2	Amyloid-beta A4 precursor protein-binding family A member 2	2.1331	0.0327046	0.0676298
Q7TMA5	Apob	Apolipoprotein B-100	2.17679	0.0167022	0.0405691
P14630	Apom	Apolipoprotein M	2.67333	0.0162732	0.0397334
P08592	App	Amyloid-beta precursor protein	1.62833	5.72873e-05	0.00123371
D4A631	Arfgef1	Brefeldin A-inhibited guanine nucleotide-exchange protein 1	1.89358	0.00272286	0.0112027
Q7TSU1	Arfgef2	Brefeldin A-inhibited guanine nucleotide-exchange protein 2	1.57773	0.00330501	0.0127901
A0A8I5ZMK5	Arfgef3	ARFGEF family member 3	2.44881	1.01382e-05	0.000474375
D3ZDI5	Arhgap12	Rho GTPase activating protein 12	1.68727	2.80599e-05	0.000854583
A0A8I6APL5	Arhgap26	Rho GTPase-activating protein 26	1.70819	0.0132092	0.0337577
D4A9G6	Arhgap33	Rho GTPase activating protein 33	10.1081	0.00100025	0.00593803
F1LQX4	Arhgap44	Rho GTPase-activating protein 44	1.80009	0.000198893	0.00235876
Q9Z1I6	Arhgef1	Rho guanine nucleotide exchange factor 1	1.86206	0.00270081	0.0111835
Q9ES67	Arhgef11	Rho guanine nucleotide exchange factor 11	1.68648	0.0121809	0.0318411
A0A0G2K860	Arhgef12	Rho guanine nucleotide exchange factor 12	1.64395	0.00030982	0.00295852
Q5FVC2	Arhgef2	Rho guanine nucleotide exchange factor 2	1.75283	0.00270967	0.0111932
A1IGU3	Arhgef37	Rho guanine nucleotide exchange factor 37	6.64678	0.0262485	0.057319
A0A0G2JZE7	Arhgef40	Rho guanine nucleotide exchange factor 40	754.819	0.0181191	0.0431954
D3ZXL1	Arih1	RBR-type E3 ubiquitin transferase	1.62134	0.00785894	0.0234221
B2RYL4	Armc6	Armadillo repeat containing 6	1.73314	0.00678619	0.0210033
B4F7F3	Arvcf	Splicing regulator ARVCF	2.62151	0.000412069	0.00347691
A0A8I5ZRL8	Asap2	ArfGAP with SH3 domain, ankyrin repeat and PH domain 2	1.85427	0.00728283	0.0221935
P20673	Asl	Argininosuccinate lyase	1.82167	0.000157128	0.00208976
P09034	Ass1	Argininosuccinate synthase	1.70655	0.00177781	0.00860808
Q3KRE0	Atad3	ATPase family AAA domain-containing protein 3	1.91654	6.25852e-05	0.00130415
Q6MG11	Atat1	Alpha-tubulin N-acetyltransferase 1	1.51967	0.00819529	0.0241173
Q6AY69	Atg101	Autophagy-related protein 101	3.90023	0.0270284	0.0586737
Q5FWU3	Atg9a	Autophagy-related protein 9A	2.00573	0.000509172	0.003935
Q6PST4	Atl1	Atlastin-1	1.80543	0.000962801	0.00581636
P11507	Atp2a2	Sarcoplasmic/endoplasmic reticulum calcium ATPase 2	1.53937	0.00225626	0.0100458
P35435	Atp5f1c	ATP synthase subunit gamma, mitochondrial	1.60081	0.00439458	0.015567
P25286	Atp6v0a1	V-type proton ATPase 116 kDa subunit a 1	1.82156	6.57675e-06	0.000389086
F7FFW7	Atp6v0d1	ATPase H+ transporting V0 subunit D1	1.65729	0.000617407	0.00440748
A0A8I5ZXX6	Atp8a1	Phospholipid-transporting ATPase	1.60437	0.00104612	0.00611859
A0A8I5ZQP3	Atp8a2	Phospholipid-transporting ATPase	1.68767	0.000701749	0.00475876
A0A8I6GI47	Atp9a	Phospholipid-transporting ATPase	2.02098	2.75719e-05	0.000854894
Q9ER24	Atxn10	Ataxin-10	1.51241	0.000267621	0.00270087
Q6P7Q1	Babam2	BRISC and BRCA1-A complex member 2	1.87566	0.000460903	0.00372998
B0BN74	Bag2	BAG cochaperone 2	1.63821	0.00229332	0.0101494
F1LXF1	Bcr	Breakpoint cluster region protein	2.09053	2.33864e-05	0.000781621
Q91XJ1	Becn1	Beclin-1	2.03143	0.00625957	0.0199246
A0A0G2JZ53	Birc6	Baculoviral IAP repeat-containing 6	1.8294	0.00344213	0.0131918
A0A096MJT6	Bltp1	Bridge-like lipid transfer protein family member 1	4.5689	7.93392e-06	0.000425374
Q66H43	Borcs6	BLOC-1-related complex subunit 6	4.72133	9.55945e-06	0.000451399
F7FBS0	Bphl	Biphenyl hydrolase like	2.77613	1.45876e-06	0.000163222
B2RYM5	Brcc3	Lys-63-specific deubiquitinase BRCC36	1.61291	0.000980234	0.00588026
Q8K1M8	Brinp2	BMP/retinoic acid-inducible neural-specific protein 2	2.47028	0.0364532	0.0734056
Q8K1M7	Brinp3	BMP/retinoic acid-inducible neural-specific protein 3	1.63656	0.0091398	0.0260913
B2DD29	Brsk1	Serine/threonine-protein kinase BRSK1	1.62308	6.56814e-06	0.000393095
D3ZML2	Brsk2	Serine/threonine-protein kinase BRSK2	1.8411	0.000650354	0.00456045
O88778	Bsn	Protein bassoon	1.57869	1.93077e-06	0.000180685
D3ZEJ9	C10h17orf75	Similar to Protein Njmu-R1	2.8862	0.00392392	0.0144674
Q66HC3	C9orf72	Guanine nucleotide exchange factor C9orf72 homolog	2.80406	0.00728157	0.0222028
G3V6Y7	Caap1	Caspase activity and apoptosis inhibitor 1	2.6166	0.0114777	0.0305934
A0A8I6AIM6	Cables1	Cdk5 and Abl enzyme substrate 1	2.02601	0.0109212	0.0295538
P54282	Cacna1a	Voltage-dependent P/Q-type calcium channel subunit alpha-1A	1.71673	0.0006944	0.00472761
Q02294	Cacna1b	Voltage-dependent N-type calcium channel subunit alpha-1B	1.74561	0.000248846	0.0026139
P22002	Cacna1c	Voltage-dependent L-type calcium channel subunit alpha-1C	2.02272	0.00554022	0.0182558
Q07652	Cacna1e	Voltage-dependent R-type calcium channel subunit alpha-1E	2.24464	0.000132126	0.00194857
A0A8I5ZMM2	Cad	Carbamoyl-phosphate synthetase 2, aspartate transcarbamylase, and dihydroorotase	4.71088	6.24189e-06	0.000391793
Q66HR5	Calcoco1	Calcium-binding and coiled-coil domain-containing protein 1	1.63931	9.28713e-05	0.00158281
P11275	Camk2a	Calcium/calmodulin-dependent protein kinase type II subunit alpha	3.8177	2.01427e-05	0.00074586
P08413	Camk2b	Calcium/calmodulin-dependent protein kinase type II subunit beta	3.05602	9.25791e-06	0.000445331
P15791	Camk2d	Calcium/calmodulin-dependent protein kinase type II subunit delta	2.32083	1.25934e-05	0.00055878
P11730	Camk2g	Calcium/calmodulin-dependent protein kinase type II subunit gamma	3.45218	7.49122e-07	9.40422e-05
P97756	Camkk1	Calcium/calmodulin-dependent protein kinase kinase 1	1.58251	3.31046e-05	0.000916071
Q63092	Camkv	CaM kinase-like vesicle-associated protein	1.53755	0.00572144	0.0187211
D3Z8E6	Camsap1	Calmodulin-regulated spectrin-associated protein 1	1.56182	5.62338e-05	0.00122125
Q07009	Capn2	Calpain-2 catalytic subunit	1.65766	7.5072e-05	0.00143109
D3ZC15	Carmil2	Capping protein regulator and myosin 1 linker 2	1.51679	7.70092e-06	0.000426201
D4A9T0	Caskin2	Cask-interacting protein 2	1070.84	0.0102129	0.02805
D4AAR7	Ccdc136	Coiled-coil domain containing 136	1.6449	0.000154805	0.00206956
D4A8V2	Ccdc177	Coiled-coil domain containing 177	2.41048	2.26203e-06	0.000190863
A0A0G2K8K1	Ccdc186	Ccdc186	3.3585	0.0435096	0.0839369
A0A0G2K7D0	Ccdc28b	Coiled coil domain containing 28B	2.41775	0.00250713	0.010647
A0A8I6A5W7	Ccdc88a	Coiled coil domain containing 88A	1.66607	0.00391275	0.0144365
A0A8I5ZT10	Ccm2	CCM2 scaffold protein	1.60626	0.0281875	0.0603498
Q6P502	Cct3	T-complex protein 1 subunit gamma	1.50492	1.15642e-05	0.000522113
A0A140UHX9	Ccz1	CCZ1 homolog B, vacuolar protein trafficking and biogenesis associated	2.87679	0.000210793	0.00242177
Q8R1R5	Cd99l2	CD99 antigen-like protein 2	6.21314	0.0013503	0.00716492
O54874	Cdc42bpa	Serine/threonine-protein kinase MRCK alpha	1.5244	0.016502	0.0401969
A1A5P0	Cdc42ep1	Cdc42 effector protein 1	1.73107	0.00620034	0.019785
Q5PQP4	Cdc42ep2	Cdc42 effector protein 2	2.40157	0.00348132	0.0132532
Q4V8C8	Cdc73	Parafibromin	1.5432	0.00952554	0.0269089
D3ZFQ5	Cdh9	Cadherin 9	3.21577	0.00956058	0.0269192
O35832	Cdk18	Cyclin-dependent kinase 18	1.67552	0.000149449	0.00206778
Q03114	Cdk5	Cyclin-dependent kinase 5	1.62708	8.98403e-05	0.00157282
Q9QYP2	Celsr2	Cadherin EGF LAG seven-pass G-type receptor 2 (Fragment)	3.68131	0.0157696	0.0388728
D4A9A3	Cenpv	Centromere protein V	1.9447	0.00145641	0.00757949
D4A1G8	Cep170b	Centrosomal protein 170B	2.06712	1.63661e-06	0.000171911
D4AC95	Cep97	Centrosomal protein 97	1133.15	0.0205638	0.0474839
Q4V8E4	Cfap36	Cilia- and flagella-associated protein 36	1.53498	0.00482824	0.0165783
F1LVK3	Chadl	Chondroadherin-like	651.18	0.0165895	0.0403337
A6IWF8	Champ1	Chromosome alignment maintaining phosphoprotein 1	1.56628	0.0197197	0.0461981
Q8CGS4	Chmp3	Charged multivesicular body protein 3	1.68179	2.80174e-07	4.9726e-05
P09483	Chrna4	Neuronal acetylcholine receptor subunit alpha-4	1.61083	0.015627	0.0386137
Q9R010	Cib1	Calcium and integrin-binding protein 1	10.8593	0.000105772	0.00172828
P35525	Clcn2	Chloride channel protein 2	3.81043	0.0288572	0.0612739
D4A3H5	Clcn6	Chloride channel protein	2.54149	1.50512e-07	4.07729e-05
G3V7A9	Cldn10	Claudin 10	1.52805	0.023039	0.0517372
M0R4N9	Clip3	CAP-GLY domain containing linker protein 3	1.91382	0.0003973	0.00340817
Q5U2U0	Clpx	ATP-dependent Clp protease ATP-binding subunit clpX-like, mitochondrial	3.47764	2.03256e-05	0.000747256
P11442	Cltc	Clathrin heavy chain 1	2.45414	4.70764e-05	0.00113225
P05371	Clu	Clusterin	2.11914	3.6834e-08	1.45834e-05
P69060	Cmas	N-acylneuraminate cytidylyltransferase	1.70998	5.60085e-05	0.00122151
A0A8I6A9M1	Cmip	C-Maf-inducing protein	2.44765	0.00298654	0.0118884
Q9Z1T4	Cnksr2	Connector enhancer of kinase suppressor of ras 2	2.97356	0.000172116	0.00218736
Q5U2P1	Cnnm2	Metal transporter CNNM2	1.9552	0.00298529	0.0118926
G3V7M0	Cnot1	CCR4-NOT transcription complex, subunit 1	2.33571	0.000244145	0.00259631
A0A0G2KB82	Cnot2	CCR4-NOT transcription complex, subunit 2	1.77082	0.00891872	0.0256737
Q5PQL2	Cnot9	CCR4-NOT transcription complex subunit 9	3.79057	0.00125572	0.00686111
A0A8I6AFV4	Cog1	Conserved oligomeric Golgi complex subunit 1	2.34466	0.00130871	0.0070239
D3ZUL3	Col6a1	Collagen type VI alpha 1 chain	3.59668	5.47601e-05	0.00120966
F1LNH3	Col6a2	Collagen type VI alpha 2 chain	1111.08	0.00605262	0.0194584
A0A8I6AHL9	Col6a3	Collagen type VI alpha 3 chain	1.94865	9.3899e-06	0.000447498
P23514	Copb1	Coatomer subunit beta	1.59518	0.00174098	0.00847758
Q4AEF8	Copg1	Coatomer subunit gamma-1	1.62982	0.00146294	0.00759813
Q4G064	Coq5	2-methoxy-6-polyprenyl-1,4-benzoquinol methylase, mitochondrial	1.60931	0.00020151	0.00238431
Q6AY19	Coq8b	Atypical kinase COQ8B, mitochondrial	1.50558	0.000825806	0.00526042
P32198	Cpt1a	Carnitine O-palmitoyltransferase 1, liver isoform	1.9022	0.02532	0.0556693
Q5U2V5	Crls1	Cardiolipin synthase (CMP-forming)	3.85129	0.018914	0.0447178
P23928	Cryab	Alpha-crystallin B chain	1.71063	0.000129736	0.00194114
P18395	Csde1	Cold shock domain-containing protein E1	1.56753	3.11905e-07	5.35126e-05
Q06486	Csnk1d	Casein kinase I isoform delta	1.80448	4.6619e-06	0.000328696
Q62908	Csrp2	Cysteine and glycine-rich protein 2	1.55685	0.0304291	0.0638477
A0A0G2JXM1	Ctnnd1	Catenin delta 1	1.52355	0.000252295	0.00262336
O35116	Ctnnd2	Catenin delta-2 (Fragment)	2.13704	0.00159449	0.00802232
Q5U2N0	Ctps2	CTP synthase 2	1.67671	6.73512e-06	0.000389502
Q9R1T3	Ctsz	Cathepsin Z	2.16541	0.0223178	0.0504922
F7FNG5	Cul4a	Cullin 4A	1.5787	0.0179301	0.0428043
D4A8H8	Cyfip1	Cytoplasmic FMR1-interacting protein	2.16867	9.82767e-05	0.00166941
A0A0G2JT63	Cyfip2	Cytoplasmic FMR1-interacting protein	2.14804	0.00095536	0.0057918
Q63688	Cyp7b1	25-hydroxycholesterol 7-alpha-hydroxylase (Fragment)	2.13697	0.000541945	0.00408403
P84850	D2hgdh	D-2-hydroxyglutarate dehydrogenase, mitochondrial	1.62351	0.000266141	0.00269651
A0A0G2K988	Daam2	Dishevelled associated activator of morphogenesis 2	2.14623	0.00218631	0.00980222
M0R4J7	Dact3	Dishevelled-binding antagonist of beta-catenin 3	6.55585	0.000185487	0.0022677
Q5YLM1	Dagla	Diacylglycerol lipase-alpha	1.78636	0.00238665	0.0103926
A0A0G2K264	Dap3	Small ribosomal subunit protein mS29	1.66519	0.000342803	0.00311732
P15178	Dars1	Aspartate--tRNA ligase, cytoplasmic	1.50573	0.000942155	0.00575923
B2GV15	Dbt	Dihydrolipoamide acetyltransferase component of pyruvate dehydrogenase complex	2.30211	6.62276e-05	0.00135806
Q5M9G8	Dcaf11	DDB1- and CUL4-associated factor 11	6542.89	0.0114759	0.0306045
O08875	Dclk1	Serine/threonine-protein kinase DCLK1	1.60916	0.00359367	0.0135805
Q5MPA9	Dclk2	Serine/threonine-protein kinase DCLK2	1.96235	2.33047e-05	0.000783983
Q9ESI7	Dcx	Neuronal migration protein doublecortin	1.65167	0.000525044	0.00401546
A0A8I5ZK24	Ddhd1	DDHD domain containing 1	1.5256	0.00539134	0.017949
A0A8I6GAE6	Ddx19b	RNA helicase	1.63522	0.0048517	0.0166367
Q3B8Q1	Ddx21	Nucleolar RNA helicase 2	1.87525	0.000137022	0.00198104
G3V9M1	Ddx23	RNA helicase	1.71577	0.000667219	0.00460964
D4ADE8	Ddx3x	RNA helicase	1.5773	0.00163178	0.00812262
A0A0G2K9N3	Ddx3y	RNA helicase	1.669	8.43557e-05	0.00152343
A0A8I5ZKV9	Ddx5	Probable ATP-dependent RNA helicase DDX5	1.67194	0.000180581	0.00224505
A0A8I6AUH3	Ddx50	RNA helicase	2.53251	3.40575e-05	0.000932414
Q66HG7	Ddx59	Probable ATP-dependent RNA helicase DDX59	1.50237	0.0262326	0.0573087
Q5XIF5	Degs1	Sphingolipid delta(4)-desaturase DES1	1.59823	0.0124484	0.0323596
Q0PGW2	Dennd11	DENN domain-containing protein 11	1.67681	0.00168957	0.0083537
G3V7Q0	Dennd5a	DENN domain-containing protein 5A	2.87862	0.000121516	0.001867
A0A8I5ZYN4	Dennd5b	DENN domain containing 5B	2.30915	0.00129932	0.0069808
F1M8Y4	Deptor	DEP domain containing MTOR-interacting protein	2.08784	0.00566905	0.0185733
P49621	Dgkb	Diacylglycerol kinase beta	1.972	0.0156506	0.0386533
F1M5T2	Dgkd	Diacylglycerol kinase	2.26015	0.0148051	0.0370092
D3ZSZ6	Dgkh	Diacylglycerol kinase	1.83178	0.0490422	0.0923264
F1MAB7	Dgki	Diacylglycerol kinase iota	1.71869	8.47044e-05	0.00152438
O08560	Dgkz	Diacylglycerol kinase zeta	1.76541	0.000486792	0.00382522
Q4KLP0	Dhtkd1	2-oxoadipate dehydrogenase complex component E1	1.59754	7.00963e-05	0.00138764
Q5BJS0	Dhx30	ATP-dependent RNA helicase DHX30	2.03575	0.000183091	0.00226532
A0A8I6ABZ7	Dhx9	RNA helicase	1.61614	5.40522e-05	0.00119917
D4A304	Diras1	DIRAS family GTPase 1	1.5822	0.00719792	0.0219998
F7EPZ4	Dis3	DIS3 homolog, exosome endoribonuclease and 3'-5' exoribonuclease	2.42245	0.000994139	0.00594289
D3ZBZ6	Disp2	Dispatched RND transporter family member 2	1.77556	4.77012e-05	0.00113666
P97836	Dlgap1	Disks large-associated protein 1	6.03085	3.84387e-06	0.000290947
P97837	Dlgap2	Disks large-associated protein 2	1.91013	0.000838543	0.00531525
P97838	Dlgap3	Disks large-associated protein 3	3.14791	0.000155764	0.00207698
P97839	Dlgap4	Disks large-associated protein 4	2.27474	4.71908e-06	0.000328231
Q568Y6	Dmap1	DNA methyltransferase 1-associated protein 1	3.11478	0.0103832	0.0284116
A0A8I5ZMW1	Dmxl2	Dmx-like 2	1.65676	0.000314784	0.00298928
F7F4L4	Dnajb12	DnaJ heat shock protein family (Hsp40) member B12	1.85564	0.0281964	0.0603187
A0A0G2K9H9	Dnajb5	DnaJ heat shock protein family (Hsp40) member B5	4.04339	0.000939973	0.00575273
Q498R3	Dnajc10	DnaJ homolog subfamily C member 10	3.4801	0.0371955	0.0745214
A0A8I6AX46	Dnajc13	DnaJ heat shock protein family (Hsp40) member C13	2.79947	0.000149689	0.00206555
Q5FVM7	Dnajc16	DnaJ homolog subfamily C member 16	8.0836	0.00545639	0.0180837
Q6AYG2	Dnajc28	DnaJ heat shock protein family (Hsp40) member C28	1.51208	0.0473946	0.0899151
P21575	Dnm1	Dynamin-1	1.63507	0.00227087	0.0100673
P39052	Dnm2	Dynamin-2	1.60374	0.000479692	0.00379842
Q08877	Dnm3	Dynamin-3	1.62588	0.000141741	0.00200423
A0A8I6GLI7	Dock3	Dedicator of cyto-kinesis 3	5.81651	0.00749133	0.0226678
A0A8I5ZNR8	Dock4	Dedicator of cytokinesis 4	16.5149	5.08999e-05	0.00116436
A0A0G2K3H2	Dock7	Dedicator of cytokinesis 7	1.97127	0.00628187	0.0199585
D4A8N1	Dpm1	Dolichol-phosphate mannosyltransferase subunit 1	2.28918	0.00776987	0.0232374
Q5XI68	Dr1	Protein Dr1	1.52606	0.0069958	0.0215226
Q6XUX2	Dstyk	Dual serine/threonine and tyrosine protein kinase	1.97716	0.0272104	0.0589196
P38650	Dync1h1	Cytoplasmic dynein 1 heavy chain 1	2.14666	0.000150005	0.00205886
Q9QXU8	Dync1li1	Cytoplasmic dynein 1 light intermediate chain 1	1.53707	1.77328e-07	4.56353e-05
Q62698	Dync1li2	Cytoplasmic dynein 1 light intermediate chain 2	1.58137	2.71585e-05	0.00086287
Q63470	Dyrk1a	Dual specificity tyrosine-phosphorylation-regulated kinase 1A	2.66375	0.000476248	0.00380038
Q6AYG5	Echdc1	Ethylmalonyl-CoA decarboxylase	1.56039	8.37427e-05	0.00151769
A0A8I6AH81	Ecpas	Ecm29 proteasome adaptor and scaffold	1.75244	3.25469e-05	0.000915405
A0A8I6ADR8	Efr3a	EFR3 homolog A	2.30673	0.000372713	0.00329614
F1LTW9	Efr3b	EFR3 homolog B	1.6087	0.0011591	0.00650589
Q8R3Z7	Ehd4	EH-domain containing 4	1.60356	0.000425435	0.00354323
Q63186	Eif2b4	Translation initiation factor eIF2B subunit delta	5.63821	4.47631e-07	6.58274e-05
D3ZAZ0	Eif3m	Eukaryotic translation initiation factor 3 subunit M	8.68458	0.00109906	0.0063064
O09032	Elavl4	ELAV-like protein 4	1.57508	0.000510146	0.00393661
G3V982	Elmo2	Engulfment and cell motility 2	1.60306	0.00190022	0.00897287
A0A8I6GJG9	Elmod1	ELMO domain containing 1	1.85093	0.0131498	0.0336726
Q8VHU4	Elp1	Elongator complex protein 1	1.57329	0.00592124	0.0191196
A0A8I5ZZ89	Elp3	Elongator complex protein 3	1.5543	0.00266809	0.0110569
F1M086	Elp4	Elongator complex protein 4	2.00285	0.0221353	0.0501674
D4A0W1	Emc4	ER membrane protein complex subunit 4	1.52939	0.000171976	0.00219099
D4A4R1	Eml3	Beta-1,3-glucuronyltransferase 3	1.67648	0.0327613	0.0677198
P50123	Enpep	Glutamyl aminopeptidase	2.55968	0.00274056	0.0112306
A0A8I5ZNK4	ENSRNOG00000062895	60S ribosomal protein L13	2.30982	1.83951e-06	0.000178641
A0A8I6A2W7	ENSRNOG00000063289	ADP/ATP translocase	1.64061	0.00366388	0.0137449
A0A8I6AWN1	ENSRNOG00000069649	60S ribosomal protein L21	1.73946	0.0121378	0.0317768
A0A8I6AKN4	ENSRNOG00000069918	Derlin	1.7003	0.0265627	0.0578335
A6HPL9	Epb42	Erythrocyte membrane protein band 4.2	3.08429	0.00852271	0.0248253
A0A0G2JZ84	Epg5	Ectopic P-granules 5 autophagy tethering factor	2.77936	0.000283031	0.00278539
F1M471	Epm2aip1	EPM2A interacting protein 1	1.77688	0.000166883	0.00215815
A0A8I6GJ92	Eprs1	Glutamyl-prolyl-tRNA synthetase 1	1.79446	1.70947e-05	0.000682066
Q9JJ22	Erap1	Endoplasmic reticulum aminopeptidase 1	1.80987	0.000520108	0.00400149
B5DEH2	Erlin2	Erlin-2	2.13261	0.000237918	0.00258347
A0A8I5YBN1	Etl4	Enhancer trap locus 4	1.94863	1.4127e-08	8.07909e-06
A0A0G2K1A4	Evi5l	Ecotropic viral integration site 5-like	2.58689	0.0017185	0.00839993
O54921	Exoc2	Exocyst complex component 2	1.74616	0.00149041	0.00768653
Q62825	Exoc3	Exocyst complex component 3	1.61815	0.0017457	0.00848451
Q62824	Exoc4	Exocyst complex component 4	1.83848	0.0019107	0.00898118
O54923	Exoc6	Exocyst complex component 6	2.28421	0.000204697	0.00239994
P42533	F3	Tissue factor	1.96188	0.00756808	0.0228195
A0A0G2K3W2	F5	Coagulation factor V	1.88879	0.027408	0.0591484
Q9Z122	Fads2	Acyl-CoA 6-desaturase	1.57206	0.00642231	0.0201805
A0A8I6ALF3	Fam117b	Family with sequence similarity 117, member B	1.7716	0.000171841	0.0021947
D4AB03	Fam120a	Family with sequence similarity 120A	1.86125	6.84021e-05	0.0013699
A0A8I6A052	Fam120c	Family with sequence similarity 120C	2.55961	4.63725e-05	0.00112056
A0A8I6AEW7	Fam171a1	Family with sequence similarity 171, member A1	1.78729	9.93137e-05	0.00167596
D3ZT47	Fam171a2	Family with sequence similarity 171, member A2	1.50862	4.23436e-06	0.000306961
D3ZTG3	Fam171b	Family with sequence similarity 171, member B	1.94578	4.89023e-05	0.00114409
Q5FWT1	Fam98a	Protein FAM98A	1.82558	3.1703e-05	0.000906531
F1LYQ8	Farp1	FERM, ARHGEF and pleckstrin domain-containing protein 1	2.24631	3.21536e-05	0.000909312
Q505J8	Farsa	Phenylalanine--tRNA ligase alpha subunit	1.82002	4.81876e-05	0.00113252
P12785	Fasn	Fatty acid synthase	1.53716	0.000553765	0.00415485
D3ZVA5	Fbll1	Fibrillarin-like 1	1.64581	1.63157e-05	0.000661237
Q9WVH8	Fbln5	Fibulin-5	1.80863	0.0296313	0.0625563
D3ZL45	Fbxl17l1	Similar to RIKEN cDNA B630019K06	11.6941	0.000714135	0.00480477
B1WBR8	Fbxl4	F-box and leucine-rich repeat protein 4	1.68837	0.00655115	0.0204356
A0A0G2K9A9	Fbxo41	F-box protein 41	2.52318	0.00149838	0.00770445
P05369	Fdps	Farnesyl pyrophosphate synthase	1.54578	0.000407892	0.00344732
A0A8I5ZZ14	Fermt2	FERM domain containing kindlin 2	1.78697	0.000538991	0.00407969
B2GVB9	Fermt3	FERM domain containing kindlin 3	2.29209	0.000776525	0.00507849
P06399	Fga	Fibrinogen alpha chain	1.60513	0.00192558	0.00901814
P14480	Fgb	Fibrinogen beta chain	1.52901	0.00146057	0.00759349
P02680	Fgg	Fibrinogen gamma chain	1.58926	0.000243469	0.00259986
D4A3I5	Fhip2a	FHF complex subunit HOOK interacting protein 2A	2.13111	0.00481485	0.0165655
A0A8J8Y8E0	Fibp	FGF1 intracellular binding protein	1.58967	0.00290229	0.0116886
D3ZHA0	Flnc	Filamin-C	1.52186	1.37328e-05	0.000604126
D4A4Y9	Fmn1	Formin 1	3.55824	0.015256	0.0378969
P04937	Fn1	Fibronectin	1.59957	0.000747602	0.00495864
A0A8I5ZVT2	Fndc3a	Fibronectin type III domain containing 3a	1.54046	0.00675158	0.0209088
Q04631	Fnta	Protein farnesyltransferase/geranylgeranyltransferase type-1 subunit alpha	1.64534	0.01394	0.0351713
D3ZBQ1	Foxo3	Forkhead box O3	2.4317	0.00127521	0.00690168
Q5U2R3	Frmd8	FERM domain-containing protein 8	7.57127	0.00750428	0.0226803
A0A0G2K749	Fry	FRY microtubule binding protein	1.59291	0.00459408	0.0159985
A0A8I5ZTH4	Fryl	FRY like transcription coactivator	3.22358	6.98109e-05	0.0013927
F1LMA5	Fv1	Friend virus susceptibility 1	4.00787	0.00217952	0.00980595
Q5XI81	Fxr1	RNA-binding protein FXR1	3.30394	1.20355e-05	0.000538667
A0A8J8YNR6	Fxr2	FMR1 autosomal homolog 2	1.75991	0.000477622	0.00379956
Q9EQH1	Gab2	GRB2-associated-binding protein 2	8.908	0.0043194	0.0153854
P23576	Gabra2	Gamma-aminobutyric acid receptor subunit alpha-2	2.1231	0.00843824	0.0246631
P20236	Gabra3	Gamma-aminobutyric acid receptor subunit alpha-3	1.92632	2.80322e-05	0.000858821
P19969	Gabra5	Gamma-aminobutyric acid receptor subunit alpha-5	650.494	0.0176175	0.0422542
P63079	Gabrb3	Gamma-aminobutyric acid receptor subunit beta-3	1.94235	2.08158e-05	0.000749223
P18508	Gabrg2	Gamma-aminobutyric acid receptor subunit gamma-2	1.90598	0.00160137	0.00804124
Q5XJW2	Gadd45gip1	Large ribosomal subunit protein mL64	1.86804	0.0094089	0.0266525
P97874	Gak	Cyclin-G-associated kinase	1.60662	9.18922e-05	0.00158715
A0A8I5Y674	Gapvd1	GTPase activating protein and VPS9 domains 1	1.84029	4.95672e-06	0.000331327
A0A8I6AHF4	Garem1	GRB2 associated regulator of MAPK1 subtype 1	2.39682	0.000622173	0.00443535
Q4V8E1	Gatad2b	GATA zinc finger domain containing 2B	1.79773	6.52486e-05	0.00134873
Q5M868	Gba2	Non-lysosomal glucosylceramidase	1.8098	4.27847e-05	0.00106899
A0A0G2JTB2	Gbe1	1,4-alpha-glucan branching enzyme	1.62765	0.00507254	0.0171879
D3ZZL9	Gcc2	GRIP and coiled-coil domain-containing protein 2	2.67469	0.000423768	0.00353506
F1LRI5	Gcn1	GCN1 activator of EIF2AK4	1.50943	0.00681602	0.0210577
P47819	Gfap	Glial fibrillary acidic protein	5.35725	1.05957e-06	0.000129847
Q5BJP6	Gfm2	Ribosome-releasing factor 2, mitochondrial	1.7491	0.0185879	0.0440681
Q62997	Gfra1	GDNF family receptor alpha-1	2.44785	0.00519266	0.0174912
Q9Z272	Git1	ARF GTPase-activating protein GIT1	2.11354	9.27856e-05	0.00159189
P08050	Gja1	Gap junction alpha-1 protein	1.84728	3.73799e-06	0.000287155
Q63060	Gk	Glycerol kinase	1.66258	0.000568555	0.00422273
Q5RKH0	Glyr1	Cytokine-like nuclear factor N-PAC	1.63722	2.51613e-05	0.000819654
P19627	Gnaz	Guanine nucleotide-binding protein G(z) subunit alpha	1.71091	0.000679055	0.00465393
Q811S9	Gnl3	Guanine nucleotide-binding protein-like 3	1599.48	0.00477347	0.0164672
D4A6K4	Golga1	Golgin A1	1.75723	0.0101837	0.0280298
Q66H74	Golph3l	Golgi phosphoprotein 3-like	1256.76	0.0217659	0.0495484
A0A8I5ZTW6	Gopc	Golgi associated PDZ and coiled-coil motif containing	3.70351	0.000340815	0.00311024
Q9QYC6	Gpr37	Prosaposin receptor GPR37	1.58575	0.0421201	0.0817466
Q920R4	Gprasp1	G-protein coupled receptor-associated sorting protein 1	6.49646	2.90587e-06	0.000230101
Q9R080	Gpsm1	G-protein-signaling modulator 1	2.2968	2.35274e-05	0.000781261
D3ZPW7	Gpx8	Glutathione peroxidase	3.05505	0.00977496	0.0273582
Q3KR56	Gramd1a	Protein Aster-A	2.46251	0.00744076	0.0225944
A0A8I6AL96	Grid2ip	Grid2 interacting protein	5.18451	0.0248744	0.0549242
P35439	Grin1	Glutamate receptor ionotropic, NMDA 1	1.55482	0.0147787	0.036961
Q00960	Grin2b	Glutamate receptor ionotropic, NMDA 2B	2.82207	0.00620222	0.0197787
Q9WTW1	Grip2	Glutamate receptor-interacting protein 2	3.18082	0.0373162	0.0746759
P23385	Grm1	Metabotropic glutamate receptor 1	1.53368	0.0336879	0.0691906
P31423	Grm4	Metabotropic glutamate receptor 4	2.54445	0.0178614	0.0426801
P31424	Grm5	Metabotropic glutamate receptor 5	1.63924	0.00992333	0.0276382
P35400	Grm7	Metabotropic glutamate receptor 7	238.817	0.00100447	0.00594939
A0A8I5ZLR0	Gstt3	glutathione transferase	1.9419	1.94388e-05	0.000735673
Q9WVI4	Gucy1a2	Guanylate cyclase soluble subunit alpha-2	1.57197	0.00217532	0.00980416
A2RRU1	Gys1	Glycogen [starch] synthase, muscle	1.79471	1.62226e-05	0.000662681
Q8CHM7	Hacl1	2-hydroxyacyl-CoA lyase 1	1.85899	0.0474186	0.0899277
Q64428	Hadha	Trifunctional enzyme subunit alpha, mitochondrial	1.5968	0.000278846	0.00276003
P54256	Hap1	Huntingtin-associated protein 1	1.66993	0.0243237	0.0539164
Q9ESM2	Hapln2	Hyaluronan and proteoglycan link protein 2	1.65347	2.02549e-06	0.000182899
Q7TSE9	Hax1	HCLS1-associated protein X-1	3236.98	0.000774724	0.00507963
Q9JKA9	Hcn2	Potassium/sodium hyperpolarization-activated cyclic nucleotide-gated channel 2	1.95759	0.000629127	0.00446637
Q9Z1A6	Hdlbp	Vigilin	1.82738	2.36118e-06	0.000192905
A0A8I6GJQ5	Heatr5b	HEAT repeat containing 5B	4.38043	0.00647761	0.0202676
F1LVZ9	Hectd3	HECT domain E3 ubiquitin protein ligase 3	1.79836	7.36463e-05	0.00141969
A0A8I5ZZM0	Hectd4	HECT domain E3 ubiquitin protein ligase 4	1.92357	0.00210036	0.00958382
D4A0C3	Hid1	HID1 domain containing	2.01183	0.0383394	0.0762197
Q8VH49	Higd1a	HIG1 domain family member 1A, mitochondrial	1.78881	0.000262592	0.00267636
F1LML7	Hip1r	Huntingtin interacting protein 1 related	1.6617	0.000673417	0.00464
Q8K585	Hmga1	High mobility group protein HMG-I/HMG-Y	1.56393	0.000685289	0.0046904
F1M3H8	Hnrnpa0	Heterogeneous nuclear ribonucleoprotein A0	2.09563	0.00010149	0.00170153
Q6AY09	Hnrnph2	Heterogeneous nuclear ribonucleoprotein H2	1.80971	0.000406617	0.0034422
Q62826	Hnrnpm	Heterogeneous nuclear ribonucleoprotein M	2.22454	5.20716e-06	0.000343606
Q6IMY8	Hnrnpu	Heterogeneous nuclear ribonucleoprotein U	1.79176	7.74925e-06	0.000424313
D4A2K1	Hoga1	4-hydroxy-2-oxoglutarate aldolase, mitochondrial	1.90567	0.0229672	0.0516211
P31390	Hrh1	Histamine H1 receptor	3.01349	0.0407305	0.0796806
Q6AYB4	Hspa14	Heat shock 70 kDa protein 14	3.51373	7.2623e-05	0.00141053
P42930	Hspb1	Heat shock protein beta-1	2.0889	7.57946e-05	0.00143954
Q9QZK5	Htra1	Serine protease HTRA1	4.30082	7.97778e-06	0.000418996
P51111	Htt	Huntingtin	1.63055	0.00153338	0.00784526
P51593	Huwe1	E3 ubiquitin-protein ligase HUWE1	1.5168	0.000610834	0.00438488
F1LS86	Iars1	isoleucine--tRNA ligase	1.93912	0.00112892	0.00639928
P56574	Idh2	Isocitrate dehydrogenase [NADP], mitochondrial	1.59017	0.000399095	0.00340654
Q5U2P2	Igsf11	Immunoglobulin superfamily member 11	2.03317	0.00987343	0.0275439
Q6TMG5	Ikbkg	NF-kappa-B essential modulator	7.39896	0.0191042	0.0450846
Q99J82	Ilk	Integrin-linked protein kinase	1.6198	0.00529655	0.0177598
P23565	Ina	Alpha-internexin	1.68801	0.00108005	0.00623207
Q62784	Inpp4a	Inositol polyphosphate-4-phosphatase type I A	1.63511	0.000118815	0.00185315
D3ZKG7	Inpp5f	Inositol polyphosphate-5-phosphatase F	1.58614	0.00325876	0.0126587
D4A857	Ipo9	Importin 9	1.52017	0.0118267	0.0313127
A0A8I6AM38	Iqgap2	IQ motif containing GTPase activating protein 2	2.06358	0.0370499	0.0742874
A0A0G2JUG7	Iqsec1	IQ motif and SEC7 domain-containing protein 1	2.09304	3.16494e-05	0.000910052
A0A8I6GKX8	Iqsec2	IQ motif and Sec7 domain ArfGEF 2	1.80781	7.05226e-05	0.00138542
F1MAL5	Irs2	Insulin receptor substrate 2	1.93055	0.0229156	0.0515276
Q5XIE8	Itm2b	Integral membrane protein 2B	1.69015	0.00620828	0.0197858
Q5PQL7	Itm2c	Integral membrane protein 2C	1.96161	0.000400278	0.00340534
A0A0G2K7L4	Itpk1	Inositol-tetrakisphosphate 1-kinase	2.19874	0.00218059	0.00980219
P97924	Kalrn	Kalirin	1.63662	0.0058915	0.0190475
B2RZ97	Kcmf1	E3 ubiquitin-protein ligase KCMF1	1944.08	4.49597e-10	1.15704e-06
P63142	Kcna2	Potassium voltage-gated channel subfamily A member 2	1.56821	0.00608574	0.0195039
P17659	Kcna6	Potassium voltage-gated channel subfamily A member 6	1.7317	0.0283734	0.0605463
Q63881	Kcnd2	Potassium voltage-gated channel subfamily D member 2	2.05277	4.79403e-05	0.00113187
Q62897	Kcnd3	Potassium voltage-gated channel subfamily D member 3	3.20989	0.00691857	0.0213233
Q63472	Kcnh1	Potassium voltage-gated channel subfamily H member 1	2.77253	0.000973945	0.0058699
P63251	Kcnj3	G protein-activated inward rectifier potassium channel 1	1.85745	0.0331215	0.0682451
Q62976	Kcnma1	Calcium-activated potassium channel subunit alpha-1	1.50162	0.0334375	0.0687313
O88943	Kcnq2	Potassium voltage-gated channel subfamily KQT member 2	2.16627	0.00101359	0.00599651
A0A8I6A6D0	Kctd16	Potassium channel tetramerization domain containing 16	1.56125	0.00511277	0.01729
A6Y7S3	Kctd8	Potassium channel tetramerization domain containing 8	1.67939	0.00240099	0.010411
A0A8I6AMK1	Kdsr	3-dehydrosphinganine reductase	1.80559	0.00923885	0.0263302
Q9EQG6	Kidins220	Kinase D-interacting substrate of 220 kDa	2.64067	0.000365814	0.00324629
F1M4A4	Kif1a	Kinesin-like protein KIF1A	1.72412	0.000481432	0.00380635
O88658	Kif1b	Kinesin-like protein KIF1B	2.30677	0.0132066	0.0337676
F1LQZ3	Kif3a	Kinesin-like protein	2.20986	0.00246184	0.010498
D3ZI07	Kif3b	Kinesin-like protein	1.50838	0.0140061	0.0353034
A0A8I5ZXB9	Kifap3	Kinesin-associated protein 3	2.25538	0.000599246	0.00434411
D3ZZC3	Klhl22	Kelch-like protein 22	2756.73	0.0176621	0.0423217
D3ZH92	Klhl26	Kelch-like family member 26	905.058	0.00185	0.00884116
D4A8Q2	Kndc1	Kinase non-catalytic C-lobe domain containing 1	2.75401	0.00274743	0.0112409
Q5BJY9	Krt18	Keratin, type I cytoskeletal 18	10.3183	0.0039495	0.0144787
A0A8I5ZQW6	Ksr1	Kinase suppressor of ras 1	2.56112	0.000725915	0.0048713
A0A8I6GJC3	Larp1	La ribonucleoprotein 1, translational regulator	1.82088	4.13899e-07	6.26571e-05
A0A8I5ZLN6	Larp4	La ribonucleoprotein 4	14.5534	0.00234818	0.010286
Q5PPJ6	Lars1	leucine--tRNA ligase	1.53662	0.000362772	0.00323602
D3ZN61	Lgi3	Leucine-rich repeat LGI family, member 3	1.56433	0.000841728	0.00532887
Q4KM31	Limd2	LIM domain-containing protein 2	2.66753	0.000174831	0.00220553
P53669	Limk1	LIM domain kinase 1	1.95116	0.000737699	0.00493109
A0A8I6A6W3	Lims1	LIM and senescent cell antigen-like-containing domain protein	1.86505	0.00290688	0.011698
D3ZUP8	Lmbrd2	LMBR1 domain containing 2	1.79988	0.0285927	0.060863
Q5FVN0	Lpcat3	Lysophospholipid acyltransferase 5	2.10278	0.00151442	0.0077714
F1LTX8	Lpgat1	Lysophosphatidylglycerol acyltransferase 1	1.87258	0.0389624	0.0771009
Q5XI07	Lpp	Lipoma-preferred partner homolog	1.55512	0.000283594	0.00278561
A0A8I6AQY2	Lrp1b	LDL receptor related protein 1B	1.73725	0.0287559	0.0611092
Q5SGE0	Lrpprc	Leucine-rich PPR motif-containing protein, mitochondrial	1.5407	0.000566137	0.00421694
P70587	Lrrc7	Leucine-rich repeat-containing protein 7	1.76277	0.000807297	0.00519395
Q4V8I7	Lrrc8a	Volume-regulated anion channel subunit LRRC8A	1.55577	0.000486719	0.00383049
D4A758	Lrrc8b	Leucine rich repeat containing 8 VRAC subunit B	2.16416	0.000484358	0.00382361
Q498T9	Lrrc8c	Volume-regulated anion channel subunit LRRC8C	1.98554	0.00558283	0.0183492
A0A8I6AEY5	Lrsam1	Leucine rich repeat and sterile alpha motif containing 1	3.53036	0.000360837	0.00322996
A6JSL5	Lztr1	Leucine-zipper-like transcription regulator 1	2.2109	0.0173387	0.0417801
Q8CFC9	Lzts1	Leucine zipper putative tumor suppressor 1	6.06151	3.54696e-05	0.000950844
O08873	Madd	MAP kinase-activating death domain protein	1.56048	0.000114589	0.00181473
Q5RKJ1	Maea	E3 ubiquitin-protein transferase MAEA	2.60361	0.00421411	0.0151678
Q9ES73	Maged1	Melanoma-associated antigen D1	2.82813	0.0198101	0.0462624
P21139	Man2c1	Alpha-mannosidase 2C1	1.53543	0.00108625	0.00626086
Q4KSH7	Map2k7	Dual specificity mitogen-activated protein kinase kinase 7	9.82809	1.95202e-05	0.00073336
P0C8E4	Map3k7	Mitogen-activated protein kinase kinase kinase 7	2.67556	7.22033e-05	0.00141304
D3ZXB1	Map4k2	Mitogen-activated protein kinase kinase kinase kinase 2	3.184	0.0070679	0.0217055
A0A8I5ZM56	Map7d1	MAP7 domain containing 1	1.83902	5.25255e-09	6.75872e-06
Q9R237	Mapk8ip1	C-Jun-amino-terminal kinase-interacting protein 1	2.09492	0.0186078	0.0440949
E9PSK7	Mapk8ip3	C-Jun-amino-terminal kinase-interacting protein 3	1.70278	2.43553e-05	0.000798449
O08678	Mark1	Serine/threonine-protein kinase MARK1	1.57483	0.000359061	0.00322528
O08679	Mark2	Serine/threonine-protein kinase MARK2	2.20757	4.59129e-07	6.56427e-05
Q8VHF0	Mark3	MAP/microtubule affinity-regulating kinase 3	1.98538	0.00384285	0.0143016
D4A6T9	Mark4	non-specific serine/threonine protein kinase	2.28657	0.000268084	0.00270025
D3Z941	Mars1	Methionine--tRNA ligase, cytoplasmic	1.63931	0.000748724	0.0049597
D4A9V7	Mars2	Methionine--tRNA ligase, mitochondrial	4.27973	0.000122638	0.00187305
A0A0G2JVL3	Mast3	non-specific serine/threonine protein kinase	1.98082	0.000162313	0.00210966
P41243	Matk	Megakaryocyte-associated tyrosine-protein kinase	1.94748	0.000214717	0.00243424
D4ACS3	Mb21d2	Mab-21 domain containing 2	1.7962	0.0093724	0.0265784
F7EY92	Mbd3	Methyl-CpG binding domain protein 3	5.25805	0.000405095	0.00343497
F2Z3T4	Mbnl2	Muscleblind-like protein 2	2.11089	7.67895e-08	2.82311e-05
A0A0G2K059	Mcu	Calcium uniporter protein	1.51556	0.0079603	0.0236284
Q9R1S9	Mdk	Midkine	1.58277	7.43012e-06	0.000415683
A0A8I5ZQX2	Mettl16	U6 small nuclear RNA (adenine-(43)-N(6))-methyltransferase	1.61781	0.00988056	0.0275489
Q8R500	Mfn2	Mitofusin-2	2.20386	0.00170011	0.00836565
D3ZWA1	Mindy2	Ubiquitin carboxyl-terminal hydrolase	1.50012	0.0171968	0.0414771
A0A0G2K8Z8	Mlf2	Myeloid leukemia factor 2	2.44453	0.000245047	0.00259517
D3ZNY3	Mmaa	Metabolism of cobalamin associated A	1.80388	0.0485702	0.091706
Q3T1J9	Mob1a	MOB kinase activator 1A	1.51241	0.0197372	0.0461761
D3ZKH2	Mon2	Protein MON2 homolog	2.62096	0.000506802	0.00392257
G3V9S5	Moxd1	Monooxygenase, DBH-like 1	1584.76	0.0181491	0.0432469
P38718	Mpc2	Mitochondrial pyruvate carrier 2	1.55229	0.0324218	0.0671528
O55164	Mpdz	Multiple PDZ domain protein	4.16292	3.09414e-05	0.000899747
Q9ERE6	Mprip	Myosin phosphatase Rho-interacting protein	4.27014	8.79335e-05	0.00156067
Q7M0E7	Mrpl14	Large ribosomal subunit protein uL14m	1.58798	0.0299544	0.063135
A0A8I6A254	Mrpl15	Large ribosomal subunit protein uL15m	1.58204	0.00052126	0.00400437
Q5M818	Mrpl16	Large ribosomal subunit protein uL16m	2.1477	0.000864616	0.00542044
D3ZMR9	Mrpl21	Large ribosomal subunit protein bL21m	1.88211	8.54647e-05	0.00153271
Q63750	Mrpl23	Large ribosomal subunit protein uL23m	1.55426	0.0484957	0.0916326
Q5PQN9	Mrpl38	Large ribosomal subunit protein mL38	1.59537	0.00868369	0.0252087
D3ZH23	Mrpl41l1	Similar to mitochondrial ribosomal protein L41	2.75419	0.000745239	0.00496215
D3ZXF8	Mrpl43	Large ribosomal subunit protein mL43	1.74466	0.00441102	0.0155824
Q3B8R7	Mrpl47	Large ribosomal subunit protein uL29m	6.59555	0.0017945	0.00865633
D3ZTR1	Mrps17	Mitochondrial ribosomal protein S17	3.53095	0.00186265	0.00886048
F6Q5K7	Mrps18b	Small ribosomal subunit protein mS40	1.98612	5.9683e-07	8.08391e-05
B2RYT0	Mrps21	Mitochondrial ribosomal protein S21	2.82025	4.88827e-06	0.000335465
Q9EPJ3	Mrps26	Small ribosomal subunit protein mS26	2.95211	0.000107047	0.00173261
D4A3E8	Mrps27	Mitochondrial ribosomal protein S27	1.84069	1.72616e-06	0.000174207
D4ABM5	Mrps34	Mitochondrial ribosomal protein S34	2.03608	1.93332e-07	4.5231e-05
A0A8I5ZVY2	Mrps6	Small ribosomal subunit protein bS6m	2.30688	0.00819085	0.024118
Q5I0K8	Mrps7	Small ribosomal subunit protein uS7m	1.53457	0.000254174	0.00263756
A6INQ7	Mrps9	Mitochondrial ribosomal protein S9	2.35244	2.12454e-05	0.000743879
Q8K3P4	Msi1	RNA-binding protein Musashi homolog 1	2.38613	0.00242528	0.0104372
P04355	Mt2	Metallothionein-2	2.41587	0.000554195	0.00415203
A0A8I6AVZ7	Mtcl1	Microtubule crosslinking factor 1	5.02828	4.24756e-05	0.00106645
P42346	Mtor	Serine/threonine-protein kinase mTOR	1.67056	0.00060655	0.00438471
A0A8I5ZN47	Mtrex	Mtr4 exosome RNA helicase	1.89658	0.0152002	0.0377948
O35821	Mybbp1a	Myb-binding protein 1A	1.55752	8.95568e-05	0.00157859
A0A8I6A4L1	Mycbp2	RCR-type E3 ubiquitin transferase	4.98351	0.000600192	0.00434485
A0A0G2K402	Myef2	Myelin expression factor 2	1.7911	4.54311e-06	0.00032477
Q9JLT0	Myh10	Myosin-10	1.96906	5.70474e-05	0.00123371
Q63862	Myh11	Myosin-11	2.05507	7.84013e-06	0.00042477
F1LNF0	Myh14	Myosin heavy chain 14	1.72219	0.00016022	0.0021037
Q62812	Myh9	Myosin-9	1.82507	1.53223e-06	0.000167795
D3ZFD0	Myo18a	Unconventional myosin-XVIIIa	1.5812	0.00358051	0.0135507
Q63355	Myo1c	Unconventional myosin-Ic	1.74522	0.0284134	0.0605815
Q9QYF3	Myo5a	Unconventional myosin-Va	2.38729	6.15763e-05	0.0012936
D3ZD89	Naa15	N(alpha)-acetyltransferase 15, NatA auxiliary subunit	1.60781	0.00443771	0.0156445
D3ZWS6	Naa30	N(alpha)-acetyltransferase 30, NatC catalytic subunit	1.98731	0.0022983	0.0101539
Q6DKG0	Naa35	N-alpha-acetyltransferase 35, NatC auxiliary subunit	1.93651	0.0121648	0.0318313
A0A0G2JV35	Naa80	N(alpha)-acetyltransferase 80, NatH catalytic subunit	4.59379	0.0162804	0.0397322
Q9Z1A5	Nae1	NEDD8-activating enzyme E1 regulatory subunit	1.67108	0.0017277	0.0084289
D3ZVU9	Nat8l	N-acetylaspartate synthetase	1.59971	0.00170277	0.00837073
F1M0U5	Nbas	NBAS subunit of NRZ tethering complex	2.21131	0.00271479	0.0111964
Q56A27	Ncbp1	Nuclear cap-binding protein subunit 1	1.69821	0.0215716	0.0491714
O35095	Ncdn	Neurochondrin	1.52879	0.000117526	0.00183863
P55161	Nckap1	Nck-associated protein 1	1.68258	0.00473769	0.0163987
D3ZWX4	Nckipsd	NCK interacting protein with SH3 domain	1.58531	0.000398195	0.00341017
Q5XIA1	Ncln	BOS complex subunit NCLN	1.74441	0.0106495	0.0289863
Q5BK63	Ndufa9	NADH dehydrogenase [ubiquinone] 1 alpha subcomplex subunit 9, mitochondrial	1.5437	0.00134262	0.0071463
A0A8I6AEH7	Nedd4l	HECT-type E3 ubiquitin transferase	1.84429	0.000167205	0.00215691
P16884	Nefh	Neurofilament heavy polypeptide	1.97532	0.000479422	0.00380214
P19527	Nefl	Neurofilament light polypeptide	2.51186	0.00037854	0.00330228
P12839	Nefm	Neurofilament medium polypeptide	1.96191	0.000571905	0.0042293
D3ZBE5	Nek7	Serine/threonine-protein kinase Nek7	1.534	0.0271782	0.058949
A0A8I6AQL7	Nek9	non-specific serine/threonine protein kinase	1.70656	0.0131873	0.0337351
P97526	Nf1	Neurofibromin	2.27113	3.90884e-05	0.00101099
A0A0G2K1B6	Nfix	Nuclear factor 1	2.78128	1.21522e-07	3.90922e-05
Q99P39	Nfs1	Cysteine desulfurase	1.63186	2.26289e-06	0.000187856
A0A8I6APQ3	Nkiras1	NFKB inhibitor interacting Ras-like 1	2.95052	2.63907e-05	0.000848957
D3ZCK2	Nkiras2	NF-kappa-B inhibitor-interacting Ras-like protein 2	4.22933	0.00028616	0.00280012
Q62765	Nlgn1	Neuroligin-1	925.558	0.0164459	0.040079
Q5FVQ8	Nlrx1	NLR family member X1	2.24339	0.00273125	0.0112103
B1WC44	Nmd3	60S ribosomal export protein NMD3	2.45193	0.000557682	0.00415999
F1M9V7	Npepps	Aminopeptidase	1.58799	0.000112738	0.00180205
Q66H59	Npl	N-acetylneuraminate lyase	1.85955	0.0109644	0.0296241
P06536	Nr3c1	Glucocorticoid receptor	2.44491	0.000427005	0.00354483
Q9QUL6	Nsf	Vesicle-fusing ATPase	1.78771	0.00171629	0.00839711
Q9EPI6	Nsmf	NMDA receptor synaptonuclear signaling and neuronal migration factor	1.81972	0.000152453	0.00207585
A0A8I5ZYY7	Nt5c1a	5'-nucleotidase, cytosolic IA	2.86448	0.00601576	0.019364
A0A8I6GIM3	Ntpcr	Nucleoside-triphosphatase, cancer-related	2.05413	0.00347728	0.0132575
Q03351	Ntrk3	NT-3 growth factor receptor	1.55378	0.000191704	0.00233262
Q68FS1	Nubp2	Cytosolic Fe-S cluster assembly factor NUBP2	1.97376	0.0265942	0.0578776
D3ZFQ3	Nubpl	NUBP iron-sulfur cluster assembly factor like	2.29248	0.00505906	0.0171535
F1LW91	Numa1	Nuclear mitotic apparatus protein 1	1.68833	0.000113506	0.00180872
Q66HC5	Nup93	Nuclear pore complex protein Nup93	1.53316	0.00301998	0.012003
Q8VIJ5	Oga	Protein O-GlcNAcase	1.58664	0.00633118	0.0200656
P56558	Ogt	UDP-N-acetylglucosamine--peptide N-acetylglucosaminyltransferase 110 kDa subunit	1.92671	0.000135703	0.00197865
Q66H86	Olfml1	Olfactomedin-like protein 1	2.28498	0.0130648	0.0335385
Q2TA68	Opa1	Dynamin-like 120 kDa protein, mitochondrial	1.50606	0.00386283	0.0143449
Q8R5M4	Optn	Optineurin	2.29648	0.0042324	0.0152018
Q6QI25	Ormdl3	ORM1-like protein 3	2.12884	0.0212239	0.0486373
A0A8I5ZR95	Osbp2	Oxysterol-binding protein	12.8092	0.000338215	0.00311412
F1LWM8	Osbpl10	Oxysterol-binding protein	1.51211	0.0001743	0.00220423
D4A0F3	Osbpl6	Oxysterol-binding protein	1.52875	0.000553111	0.00415601
B0K025	Ostc	Oligosaccharyltransferase complex subunit OSTC	1.5782	4.05906e-06	0.000302783
F1M7Q7	Otud4	ubiquitinyl hydrolase 1	10.6721	0.00281355	0.0114026
D4A280	Pak5	Serine/threonine-protein kinase PAK 5	13.521	0.000273588	0.00272371
D3ZQ51	Pak6	non-specific serine/threonine protein kinase	2.68705	0.00202525	0.0094079
Q923S8	Pank4	4'-phosphopantetheine phosphatase	1.83087	1.57719e-05	0.000649425
Q68G31	Pbld	Phenazine biosynthesis-like domain-containing protein	1.63811	7.02281e-05	0.00138492
Q767I8	Pcdha4	Protocadherin alpha-4	6.16617	0.000341585	0.00311175
I6LBX3	Pcdhga5	Protocadherin gamma subfamily A, 5	2.43705	0.000809368	0.00518782
A0A8I6AH39	Pck2	phosphoenolpyruvate carboxykinase (GTP)	1.63873	0.000472035	0.00377261
D3ZSQ1	Pcnx3	Pecanex-like protein	10.5915	8.72295e-05	0.00155353
Q63737	Pdcl	Phosducin-like protein	1.51964	0.0250305	0.0551742
Q9QYJ6	Pde10a	cAMP and cAMP-inhibited cGMP 3',5'-cyclic phosphodiesterase 10A	2.08601	0.0377776	0.0754526
Q01062	Pde2a	cGMP-dependent 3',5'-cyclic phosphodiesterase	2.3176	0.000333501	0.00308729
P14646	Pde4b	3',5'-cyclic-AMP phosphodiesterase 4B	2.08963	0.000213776	0.00242893
O54735	Pde5a	cGMP-specific 3',5'-cyclic phosphodiesterase	1.52626	0.00944369	0.0267217
A0A0G2K8S0	Pdxdc1	Pyridoxal-dependent decarboxylase domain containing 1	2.18364	0.000651181	0.00455384
Q925N3	Pex5l	PEX5-related protein	1.66375	0.000310169	0.00295637
P30835	Pfkl	ATP-dependent 6-phosphofructokinase, liver type	1.73516	9.28372e-05	0.00158749
P47858	Pfkm	ATP-dependent 6-phosphofructokinase, muscle type	1.75452	0.000256261	0.00264854
P47860	Pfkp	ATP-dependent 6-phosphofructokinase, platelet type	1.55694	0.00102595	0.00604876
D3ZSZ4	Pgbd5	PiggyBac transposable element derived 5	1.65116	0.014988	0.0373576
P85968	Pgd	6-phosphogluconate dehydrogenase, decarboxylating	1.55485	0.000142593	0.0019998
P85971	Pgls	6-phosphogluconolactonase	1.62411	1.87613e-05	0.000715293
D3Z955	Pgm2l1	Phosphoglucomutase 2-like 1	1.94808	0.00431224	0.0153706
B2RYN0	Pgm3	Phosphoacetylglucosamine mutase	1.63378	0.000137665	0.00197923
P62024	Phactr1	Phosphatase and actin regulator 1	1.74121	0.00281078	0.0114094
P67779	Phb1	Prohibitin 1	2.05138	4.98289e-05	0.00115527
Q5XIH7	Phb2	Prohibitin-2	2.06341	0.000210962	0.00241831
A0A8J8YFM3	Phkb	Phosphorylase b kinase regulatory subunit	2.31951	2.74254e-05	0.000855506
Q63312	Phldb1	Pleckstrin homology-like domain family B member 1 (Fragment)	2.33608	0.000792761	0.00514545
O08662	Pi4ka	Phosphatidylinositol 4-kinase alpha	2.02227	0.000321666	0.00302119
O88763	Pik3c3	Phosphatidylinositol 3-kinase catalytic subunit type 3	1.51803	3.11488e-05	0.000900692
A0A0G2K344	Pik3ca	Phosphatidylinositol 4,5-bisphosphate 3-kinase catalytic subunit alpha isoform	2.2582	0.00154946	0.00787273
Q56A20	Pik3ip1	Phosphoinositide-3-kinase-interacting protein 1	1.83418	0.045016	0.0863898
Q63787	Pik3r1	Phosphatidylinositol 3-kinase regulatory subunit alpha	2.39787	0.0102918	0.0282065
P0C0R5	Pik3r4	Phosphoinositide 3-kinase regulatory subunit 4	2.44826	5.13211e-05	0.0011688
D3ZYT8	Pikfyve	1-phosphatidylinositol-3-phosphate 5-kinase	2.7578	0.0062395	0.019873
D3ZAW2	Pisd	Phosphatidylserine decarboxylase proenzyme, mitochondrial	1.52366	0.00214111	0.00970952
Q5U2N3	Pitpnm1	Membrane-associated phosphatidylinositol transfer protein 1	1.57133	0.00402554	0.0146842
M0RDK4	Pitpnm3	PITPNM family member 3	1.65564	0.000913631	0.00563844
A0A8I6A880	Pkp4	Plakophilin 4	2.34347	1.98004e-07	4.07652e-05
Q62688	Plcl1	Inactive phospholipase C-like protein 1	1.65368	6.55054e-05	0.00134862
D4A4P6	Plcxd2	Phosphatidylinositol-specific phospholipase C, X domain containing 2	7.85414	0.0023173	0.0102029
E9PTG5	Plekha5	Pleckstrin homology domain containing A5	4.06114	7.4125e-05	0.00142359
Q66H88	Plpp6	Polyisoprenoid diphosphate/phosphate phosphohydrolase PLPP6	1.62261	0.0201822	0.0468763
D3ZQN3	Pnma8b	PNMA family member 8B	1.9088	0.000119676	0.00185534
A0A0G2JY58	Pogz	Pogo transposable element derived with ZNF domain	2.7765	0.00100268	0.00594564
A0A0G2JXM5	Poldip3	DNA polymerase delta interacting protein 3	1.50334	0.000374539	0.0032953
G3V8Y5	Polr2b	DNA-directed RNA polymerase subunit beta	1.88548	0.0102646	0.028162
D4A531	Polr2i	DNA-directed RNA polymerase subunit	3.2329	0.0109878	0.0296717
P52591	Pom121	Nuclear envelope pore membrane protein POM 121	4.25287	2.82621e-05	0.000850674
D3ZZ81	Ppfia1	PTPRF interacting protein alpha 1	1.59437	0.000154245	0.00207285
A0A8I6AM56	Ppfia2	PTPRF interacting protein alpha 2	1.72803	0.000327484	0.00305355
Q91Z80	Ppfia4	Liprin-alpha-4 (Fragment)	1.92943	0.00153563	0.00784894
P0C644	Ppip5k1	Inositol hexakisphosphate and diphosphoinositol-pentakisphosphate kinase 1	1.83884	3.20992e-05	0.000912788
A0A8I6AHW4	Ppp1r3f	Protein phosphatase 1, regulatory subunit 3F	1.55212	0.00352444	0.0133778
P97888	Ppp2r2c	Serine/threonine-protein phosphatase 2A 55 kDa regulatory subunit B gamma isoform	1.71185	0.00703695	0.0216363
D3ZBT9	Ppp6r3	Protein phosphatase 6, regulatory subunit 3	1.64681	0.00504208	0.0171072
A0A8I6GLR6	Prex1	Phosphatidylinositol-3,4,5-trisphosphate-dependent Rac exchange factor 1	1.55865	0.00928982	0.026417
F1M0J7	Prickle2	Prickle planar cell polarity protein 2	2.21156	0.000654381	0.00457001
P54645	Prkaa1	5'-AMP-activated protein kinase catalytic subunit alpha-1	1.79999	1.53906e-06	0.000165032
P27791	Prkaca	cAMP-dependent protein kinase catalytic subunit alpha	1.51827	0.000349954	0.00317115
A0A140UHX4	Prkag2	Protein kinase AMP-activated non-catalytic subunit gamma 2	2.98855	0.00025012	0.00261129
P05696	Prkca	Protein kinase C alpha type	1.71425	0.000124622	0.00189212
P68403	Prkcb	Protein kinase C beta type	1.7054	6.72165e-05	0.00135672
P63319	Prkcg	Protein kinase C gamma type	2.17772	0.000147047	0.00205109
P09217	Prkcz	Protein kinase C zeta type	2.01986	0.0341893	0.0701085
Q4V8C7	Prkra	Interferon-inducible double-stranded RNA-dependent protein kinase activator A	2.06455	0.00116804	0.00653466
F1MAR6	Prodh	Proline dehydrogenase	1.85537	3.69532e-05	0.000985483
A1A5S1	Prpf6	Pre-mRNA-processing factor 6	2.32371	0.000576463	0.00422657
G3V6H2	Prpf8	Pre-mRNA processing factor 8	1.60949	0.000129642	0.00194538
P21807	Prph	Peripherin	2.36625	0.0039041	0.0144253
D3ZZ51	Prrc2b	Proline-rich coiled-coil 2B	1.74622	0.0032084	0.0124914
P62193	Psmc1	26S proteasome regulatory subunit 4	1.5811	0.000539222	0.00407544
Q63347	Psmc2	26S proteasome regulatory subunit 7	1.63179	0.000468566	0.00377419
Q63570	Psmc4	26S proteasome regulatory subunit 6B	1.63938	0.000299193	0.00289464
P62198	Psmc5	26S proteasome regulatory subunit 8	1.79892	1.50246e-05	0.000639103
A6HIT6	Psmd3	Proteasome (Prosome, macropain) 26S subunit, non-ATPase, 3	1.70268	6.70373e-05	0.00135843
A0A8I6ANU2	Ptcd3	Small ribosomal subunit protein mS39	2.09867	2.87889e-06	0.000231526
Q5PQL5	Ptdss1	Phosphatidylserine synthase 1	5.74237	0.00279919	0.0113713
B2GV22	Ptdss2	Phosphatidylserine synthase 2	1.87574	0.00119541	0.00665163
O54857	Pten	Phosphatidylinositol 3,4,5-trisphosphate 3-phosphatase and dual-specificity protein phosphatase PTEN	2.86273	0.00327569	0.0127053
P70600	Ptk2b	Protein-tyrosine kinase 2-beta	1.50578	0.00277924	0.0113081
P81718	Ptpn6	Tyrosine-protein phosphatase non-receptor type 6	3.78699	0.000710387	0.00480468
Q641Z2	Ptpn9	Tyrosine-protein phosphatase non-receptor type 9	1.53452	0.0405368	0.079362
P04157	Ptprc	Receptor-type tyrosine-protein phosphatase C	1.97235	0.0480686	0.0909592
Q66H76	Pxn	Paxillin	2.54369	0.0290406	0.0615364
P53534	Pygb	Glycogen phosphorylase, brain form (Fragment)	1.77728	0.000557577	0.00416523
P09812	Pygm	Glycogen phosphorylase, muscle form	1.78044	0.000272644	0.00271957
Q66H61	Qars1	Glutamine--tRNA ligase	1.70475	0.00069841	0.00474237
A0A8I6AF99	Rab11fip2	RAB11 family interacting protein 2	1.63588	0.000362314	0.00323755
P35286	Rab13	Ras-related protein Rab-13	1.60434	0.0455287	0.0871462
P51158	Rab28	Ras-related protein Rab-28	4.19389	0.000134258	0.00196874
A6KEG9	Rab2b	RAB2B, member RAS oncogene family	1.8236	2.81545e-05	0.00085242
P69735	Rab3gap1	Rab3 GTPase-activating protein catalytic subunit	1.67543	0.000876418	0.00547442
Q62739	Rab3ip	Rab-3A-interacting protein	2.11368	0.0011394	0.00643038
A0A8I5Y656	Rabgap1	RAB GTPase activating protein 1	1.5546	0.00163657	0.00813858
Q08602	Rabggta	Geranylgeranyl transferase type-2 subunit alpha	1.69758	0.000141241	0.00200267
P11345	Raf1	RAF proto-oncogene serine/threonine-protein kinase	2.56513	0.000399649	0.00340562
P86410	Ralgapb	Ral GTPase-activating protein subunit beta	1.89681	0.00485529	0.0166269
A0A8I5YC36	Ranbp2	RAN binding protein 2	1.53143	0.00439526	0.015548
F1M8L9	Rapgef1	Rap guanine nucleotide exchange factor 1	3.43995	0.0125131	0.0324459
F1M386	Rapgef2	Rap guanine nucleotide exchange factor 2	1.58301	0.000161667	0.00211193
Q9Z1C7	Rapgef4	Rap guanine nucleotide exchange factor 4 (Fragment)	2.65866	0.000208683	0.00242459
P40329	Rars1	Arginine--tRNA ligase, cytoplasmic	1.80298	6.98232e-05	0.00138757
P50904	Rasa1	Ras GTPase-activating protein 1	1.63242	0.000261688	0.00267775
A0A8I5ZWM6	Rasal2	RAS protein activator like 2	2.01014	0.00399781	0.0146454
P28818	Rasgrf1	Ras-specific guanine nucleotide-releasing factor 1	1.74771	0.000599214	0.00435001
Q99JE4	Rasgrf2	Ras-specific guanine nucleotide-releasing factor 2	1.79555	0.0154939	0.0383399
Q3B7D5	Rassf2	Ras association domain-containing protein 2	3629.15	0.00487605	0.0166869
D3ZHK4	Rb1cc1	RB1-inducible coiled-coil 1	2.49364	6.25582e-05	0.00130889
A0A8I5ZL88	Rbfox1	RNA binding protein fox-1 homolog 1	1.90442	0.000976624	0.0058723
A0A8I6AGR7	Rbfox3	RNA binding protein fox-1 homolog 3	1.82983	0.00125331	0.0068772
A0A8I5ZS16	Rbm27	RNA binding motif protein 27	2.31561	0.0363086	0.0732577
Q64LC9	Rbm4b	RNA-binding protein 4B	2.76272	0.0143417	0.0359906
D3ZFR9	Rdh13	Retinol dehydrogenase 13	2.88368	0.000282666	0.00278713
O08774	Rgs12	Regulator of G-protein signaling 12	1.54291	0.0134541	0.0342304
F1M0G0	Rgs17	Regulator of G-protein signaling 17	1.60018	0.00120669	0.00669271
Q62639	Rheb	GTP-binding protein Rheb	1.62146	0.000137218	0.00197833
Q9JIR1	Rimbp2	RIMS-binding protein 2	1.55226	6.77169e-05	0.00136148
Q9JIS1	Rims2	Regulating synaptic membrane exocytosis protein 2	2.04688	0.000128881	0.00194531
Q9JIR3	Rims3	Regulating synaptic membrane exocytosis protein 3	2.11101	0.000632188	0.00447575
P97680	Rin1	Ras and Rab interactor 1	1.51636	0.0170244	0.0411384
Q4FZU8	Ripor1	Rho family-interacting cell polarization regulator 1	1.61478	9.9742e-05	0.00167769
Q5BJQ5	Rit2	GTP-binding protein Rit2	4.97477	0.000808342	0.00519418
G3V915	Rnasel	Ribonuclease L	7.75695	8.86359e-06	0.000434485
D3ZXK7	Rnf123	E3 ubiquitin-protein ligase RNF123	1.75418	0.00717979	0.0219705
Q499Q1	Rnf126	RING-type E3 ubiquitin transferase	1.81693	0.000153308	0.00207107
Q6PDV7	Rpl10	Large ribosomal subunit protein uL16	2.24138	1.8402e-05	0.000706831
P62907	Rpl10a	Large ribosomal subunit protein uL1	1.61645	9.1391e-06	0.000443764
A0A8I5ZQF6	Rpl10l2	Large ribosomal subunit protein uL16	2.69995	0.00174149	0.00847205
P23358	Rpl12	Large ribosomal subunit protein uL11	1.61201	1.9742e-07	4.23383e-05
P35427	Rpl13a	Large ribosomal subunit protein uL13	2.7837	0.00771171	0.0231037
A0A8I5ZY58	Rpl15l3	Ribosomal protein L15	2.71212	2.25799e-07	4.30439e-05
P24049	Rpl17	Large ribosomal subunit protein uL22	2.01152	3.26432e-05	0.000913122
P12001	Rpl18	Large ribosomal subunit protein eL18	2.60114	4.73073e-05	0.00113252
P62718	Rpl18a	Large ribosomal subunit protein eL20	3.84127	1.8342e-07	4.49554e-05
P62832	Rpl23	Large ribosomal subunit protein uL14	2.20193	1.47251e-05	0.000631584
P62752	Rpl23a	Large ribosomal subunit protein uL23	1.5766	0.000468471	0.00377934
P83732	Rpl24	Large ribosomal subunit protein eL24	2.34235	0.000375277	0.00329616
P12749	Rpl26	Large ribosomal subunit protein uL24	2.09923	5.73734e-07	7.9811e-05
P61354	Rpl27	Large ribosomal subunit protein eL27	2.18684	1.47864e-07	4.2281e-05
D3ZF07	Rpl27al3	Large ribosomal subunit protein uL15	2.70217	2.11126e-06	0.000184181
D3ZEI0	Rpl28l3	Large ribosomal subunit protein eL28	2.38484	2.04037e-05	0.000739561
P21531	Rpl3	Large ribosomal subunit protein uL3	2.728	7.64415e-09	5.62063e-06
D3ZVF5	Rpl31l9	Large ribosomal subunit protein eL31	2.11283	6.28563e-07	8.29541e-05
P62912	Rpl32	Large ribosomal subunit protein eL32	2.51507	4.18724e-06	0.000307882
P11250	Rpl34	Large ribosomal subunit protein eL34	5.3275	5.40132e-05	0.00120349
A0A8I6A205	Rpl36a-ps7	Ribosomal protein L36A, pseudogene 7	2.72323	1.77036e-06	0.000175231
A0A8I6ANA8	Rpl37a-ps1	Ribosomal protein L37A, pseudogene 1	2.38694	0.000266302	0.00269284
D4AD70	Rpl38l1	Large ribosomal subunit protein eL38	1.68167	0.00125902	0.0068719
P50878	Rpl4	Large ribosomal subunit protein uL4	3.1346	1.30508e-08	8.39657e-06
A0A8I6ASF5	Rpl4-ps1	Ribosomal protein L4, pseudogene 1	2.66679	1.11812e-05	0.000509287
P21533	Rpl6	Large ribosomal subunit protein eL6	1.95694	6.48116e-06	0.000392453
P05426	Rpl7	Large ribosomal subunit protein uL30	2.19224	1.48515e-08	7.64408e-06
P62425	Rpl7a	Large ribosomal subunit protein eL8	2.41158	6.19615e-09	6.37831e-06
P62919	Rpl8	Large ribosomal subunit protein uL2	2.40383	1.7702e-09	3.03707e-06
A0A0G2JXD0	Rpl9l2	Large ribosomal subunit protein uL6	2.06551	0.00114797	0.00645748
P62282	Rps11	Small ribosomal subunit protein uS17	2.19038	0.000104863	0.00171889
P62278	Rps13	Small ribosomal subunit protein uS15	1.74667	0.000211923	0.00241856
P13471	Rps14	Small ribosomal subunit protein uS11	1.85338	0.000134692	0.00196948
P62845	Rps15	Small ribosomal subunit protein uS19	1.64458	0.00893727	0.0256984
A0A0G2K6I0	Rps15a-ps9	Small ribosomal subunit protein uS8	1.96759	0.000909955	0.00562925
P62250	Rps16	Small ribosomal subunit protein uS9	1.82128	0.00014025	0.00200518
P60868	Rps20	Small ribosomal subunit protein uS10	1.50219	0.000557256	0.00416889
P62268	Rps23	Small ribosomal subunit protein uS12	3.74049	0.00190863	0.00898786
A0A8I5Y191	Rps24l2	40S ribosomal protein S24	2.41332	2.20005e-05	0.000759977
Q71TY3	Rps27	Small ribosomal subunit protein eS27	1.97568	6.47064e-05	0.00134292
A0A0U1RVI9	Rps2-ps6	Small ribosomal subunit protein uS5	1.9141	0.000318826	0.003011
P62909	Rps3	Small ribosomal subunit protein uS3	1.7398	0.000924784	0.00570043
P49242	Rps3a	Small ribosomal subunit protein eS1	1.87421	5.4831e-05	0.00120605
P62703	Rps4x	Small ribosomal subunit protein eS4	2.00145	8.19423e-06	0.000421757
P62755	Rps6	Small ribosomal subunit protein eS6	2.62851	5.63197e-06	0.000366934
A0A8I6A7D1	Rps6ka5	Ribosomal protein S6 kinase	2.54936	0.000209776	0.00242632
P67999	Rps6kb1	Ribosomal protein S6 kinase beta-1	2.91818	0.0273512	0.0591003
P62083	Rps7	Small ribosomal subunit protein eS7	1.78053	3.98842e-05	0.00102642
P62243	Rps8	Small ribosomal subunit protein eS8	3.4009	6.68022e-09	5.73052e-06
P29314	Rps9	Small ribosomal subunit protein uS4	2.87991	1.06454e-05	0.000489215
D3ZDU2	Rptor	Regulatory associated protein of MTOR, complex 1	2.22819	0.000530861	0.00403595
Q0D2L6	Rragc	Ras-related GTP-binding protein	5.03365	0.00113313	0.00640198
D4ADQ1	Rrm2b	Ribonucleotide reductase regulatory TP53 inducible subunit M2B	5.3256	0.0194262	0.045656
Q68FS8	Rtca	RNA 3'-terminal phosphate cyclase	1.57467	0.00239654	0.0104005
F1LR42	Rufy1	RUN and FYVE domain containing 1	2.21154	0.000373101	0.00329391
A0A0G2K4D6	Rufy2	RUN and FYVE domain containing 2	2.13472	0.0284885	0.0607165
Q499P8	Rusf1	RUS family member 1	1.83136	0.00585798	0.0189748
B0LPN4	Ryr2	Ryanodine receptor 2	1.914	0.00161824	0.00807864
P05964	S100a6	Protein S100-A6	3.54046	0.0116948	0.0310435
A0A8I6ATI0	Sacs	Sacsin molecular chaperone	11.4847	5.57815e-05	0.00122173
D3ZUM2	Sarm1	NAD(+) hydrolase SARM1	1.59069	0.00226453	0.0100566
M0RAP5	Sbf1	SET binding factor 1	1.86674	0.00108879	0.00626844
A0A0G2K1T3	Sbf2	SET binding factor 2	4.88891	0.00158105	0.00797812
Q5U2R9	Scfd2	Sec1 family domain containing 2	1.5341	2.91398e-05	0.00086695
P04774	Scn1a	Sodium channel protein type 1 subunit alpha	9.39218	0.000194762	0.00233126
O88420	Scn8a	Sodium channel protein type 8 subunit alpha	1.62109	0.0143288	0.0359759
Q5M9F8	Scyl1	N-terminal kinase-like protein	2.40388	0.0188694	0.0446328
B0K036	Sdhaf1	Succinate dehydrogenase assembly factor 1, mitochondrial	1.7253	0.0193614	0.0455453
P42667	Sec11a	Signal peptidase complex catalytic subunit SEC11A	1.96173	0.00637417	0.0201152
D3ZCT7	Sec23b	Protein transport protein SEC23	1.50925	0.00105399	0.00614368
D3ZW15	Sec24b	SEC24 homolog B, COPII coat complex component	1.64147	0.00577049	0.0187979
Q9JJM9	Septin5	Septin-5	1.52692	0.000524514	0.00401737
F8WGA3	Serpinb1b	Serine (or cysteine) peptidase inhibitor, clade B, member 1b	12.7142	7.25057e-06	0.000414652
P29457	Serpinh1	Serpin H1	1.57572	2.11011e-05	0.000754218
Q9JHY2	Sfxn3	Sideroflexin-3	1.62869	0.000326236	0.00304744
Q8CHN6	Sgpl1	Sphingosine-1-phosphate lyase 1	1.63117	0.00877638	0.0253633
A0A8I5ZZ84	Sgsh	N-sulfoglucosamine sulfohydrolase	1.61368	0.034408	0.0703887
D3ZW66	Sgsm2	Small G protein signaling modulator 2	3.5618	8.5882e-05	0.00153484
A0A096MJD8	Sh2d5	SH2 domain containing 5	3.23673	5.74245e-05	0.00123152
O70143	Shc3	SHC-transforming protein 3	1.80243	0.00392604	0.0144648
A0A8I6AEE6	Shisa6	Shisa family member 6	1.96202	0.00241035	0.0104165
A0A8I6ANL3	Shisa7	Shisa family member 7	1.76671	0.00502894	0.0170851
A0A8I6ACW8	Shisa9	Shisa family member 9	8162.82	0.00415327	0.0150013
M0RD40	Sik3	non-specific serine/threonine protein kinase	1.58025	1.40746e-05	0.000613914
O35412	Sipa1l1	Signal-induced proliferation-associated 1-like protein 1	1.85218	0.00451587	0.015844
Q5JCS6	Sipa1l2	Signal-induced proliferation-associated 1-like protein 2	4.91516	7.34837e-06	0.000415627
A0A0G2QC02	Skic2	SKI2 subunit of superkiller complex	1.72401	0.00261709	0.0109513
D3ZL50	Skic3	SKI3 subunit of superkiller complex	1.82507	0.000514702	0.00396582
Q63633	Slc12a5	Solute carrier family 12 member 5	1.58714	0.0005797	0.00423824
P53987	Slc16a1	Monocarboxylate transporter 1	1.66517	0.00079082	0.00513933
Q9JJP0	Slc20a1	Sodium-dependent phosphate transporter 1	1.90304	0.0201618	0.0468711
Q9WTW8	Slc23a2	Solute carrier family 23 member 2	3.97605	1.4506e-05	0.000627415
O54701	Slc24a2	Sodium/potassium/calcium exchanger 2	1.59417	4.5774e-05	0.00111658
P32089	Slc25a1	Tricarboxylate transport protein, mitochondrial	1.59212	0.00493207	0.0168004
F1LX07	Slc25a12	Electrogenic aspartate/glutamate antiporter SLC25A12, mitochondrial	1.72842	0.000573933	0.00423214
F1LZW6	Slc25a13	Electrogenic aspartate/glutamate antiporter SLC25A13, mitochondrial	1.73968	0.000248171	0.00261214
Q505J6	Slc25a18	Mitochondrial glutamate carrier 2	1.84028	0.00165856	0.00823203
A0A0G2K5L2	Slc25a22	Mitochondrial glutamate carrier 1	1.65887	0.00171017	0.00837509
Q8K3P6	Slc25a25	Mitochondrial adenyl nucleotide antiporter SLC25A25	1.70738	0.00257402	0.0108505
Q05962	Slc25a4	ADP/ATP translocase 1	1.71859	0.000649991	0.00456413
Q5EB62	Slc25a46	Mitochondrial outer membrane protein SLC25A46	1.7841	0.000140849	0.00200817
Q09073	Slc25a5	ADP/ATP translocase 2	1.72458	0.00021131	0.00241691
Q52KK3	Slc25a51	Mitochondrial nicotinamide adenine dinucleotide transporter SLC25A51	3.57984	0.000612661	0.00439187
P97849	Slc27a1	Long-chain fatty acid transport protein 1	1.5525	0.0110257	0.0297428
Q921A2	Slc2a13	Proton myo-inositol cotransporter	1.77556	8.14886e-05	0.00149793
Q8K4S3	Slc45a1	Proton-associated sugar transporter A	4.28773	0.00637633	0.0201097
P23562	Slc4a1	Band 3 anion transport protein	1.7593	0.000228472	0.00251809
P23347	Slc4a2	Anion exchange protein 2	1.65821	8.09926e-06	0.00042108
P23348	Slc4a3	Anion exchange protein 3	1.8613	0.00243746	0.010446
P31647	Slc6a11	Sodium- and chloride-dependent GABA transporter 3	1.60271	0.0001109	0.00178376
P58295	Slc6a5	Sodium- and chloride-dependent glycine transporter 2	1.67582	0.0384708	0.0764218
A0A8I6AB70	Slc7a11	Solute carrier family 7 member 11	1.58623	0.00954121	0.0269236
D3ZSU3	Slc7a14	Solute carrier family 7, member 14	1.50565	0.000324087	0.00303839
Q63016	Slc7a5	Large neutral amino acids transporter small subunit 1	1.50472	0.000239741	0.00258689
M0R9U3	Slitrk5	SLIT and NTRK-like family, member 5	1239.98	0.0161556	0.0395213
O70436	Smad2	Mothers against decapentaplegic homolog 2	1.52335	0.00233387	0.0102408
Q8K1P7	Smarca4	Transcription activator BRG1	1.93934	0.00318345	0.0124508
D3ZJR6	Smcr8	SMCR8-C9orf72 complex subunit	1.91628	0.0098198	0.0274688
Q5PQS6	Smg9	Nonsense-mediated mRNA decay factor SMG9	1.89971	0.0271981	0.0589675
D4ABV0	Smim26	Small integral membrane protein 26	1.53232	0.000953325	0.00579311
B5DF41	Snph	Syntaphilin	1.65587	0.00023351	0.00255175
F1LNJ2	Snrnp200	U5 small nuclear ribonucleoprotein 200 kDa helicase	1.63874	4.38129e-05	0.00107897
D3ZMX6	Sntb2	Syntrophin, beta 2	1.7714	7.88129e-05	0.00147509
D4A3T0	Sos1	SOS Ras/Rac guanine nucleotide exchange factor 1	2.08757	0.00187221	0.00886502
F1MAI3	Sos2	SOS Ras/Rho guanine nucleotide exchange factor 2	6.09884	0.0049907	0.0169776
A0A0G2K6W3	Sowaha	Sosondowah ankyrin repeat domain family member A	4.1093	0.0273619	0.0590737
D4A9H7	Spata2L	Spermatogenesis associated 2-like	2.73818	0.0064234	0.0201716
D3ZD11	Spcs2	Signal peptidase complex subunit 2	1.55811	0.000676694	0.00464392
A6JB73	Sphk2	Sphingosine kinase 2	2.34441	0.000384465	0.003337
P0C6C0	Sphkap	A-kinase anchor protein SPHKAP	1.91758	0.0119778	0.0315343
Q2YDU8	Spns1	Protein spinster homolog 1	2.79739	4.33618e-05	0.00107818
D4A2H2	Sptlc1	Serine palmitoyltransferase 1	1.83497	0.0432644	0.0835267
B0BMT9	Sqor	Sulfide quinone oxidoreductase	1.72493	0.0230859	0.0517973
O08623	Sqstm1	Sequestosome-1	1.5216	0.00014207	0.00200338
Q9QXY2	Srcin1	SRC kinase signaling inhibitor 1	2.32328	4.24673e-05	0.00107147
F1M287	Srgap1	SLIT-ROBO Rho GTPase activating protein 1	1.64554	6.67768e-05	0.00136389
D4A208	Srgap2	SLIT-ROBO Rho GTPase-activating protein 2	1.54449	2.76213e-05	0.0008513
F1M5M9	Srgap3	SLIT-ROBO Rho GTPase activating protein 3	1.66318	0.000572363	0.00422662
A0A8I6AW91	Srp72	Signal recognition particle subunit SRP72	1.58848	1.56331e-08	7.31485e-06
F7F875	Srpra	SRP receptor subunit alpha	2.59423	0.00559394	0.0183622
F1M9D6	Stat1	Signal transducer and activator of transcription	2.30723	1.51591e-05	0.000639538
F7EYG9	Stat2	Signal transducer and activator of transcription	1.83278	0.0456272	0.0872698
P52631	Stat3	Signal transducer and activator of transcription 3	1.5907	0.00236276	0.0103148
P52632	Stat5b	Signal transducer and activator of transcription 5B	1.92582	0.00105683	0.00615327
Q9ET50	Stau1	Staufen double-stranded RNA binding protein 1	1.93482	0.0273526	0.0590784
Q68SB1	Stau2	Double-stranded RNA-binding protein Staufen homolog 2	1.76715	0.000614508	0.00439899
A0A8I6A6S4	Stim2	Stromal interaction molecule 2	2.50547	0.000229772	0.00252161
D4AE59	Stk11	Serine/threonine-protein kinase STK11	1.86217	0.00999158	0.0277233
O88506	Stk39	STE20/SPS1-related proline-alanine-rich protein kinase	1.86562	0.000417718	0.00350733
P61765	Stxbp1	Syntaxin-binding protein 1	1.51222	0.00126177	0.00686502
A0A8I6AIH6	Suclg2	Succinate--CoA ligase [GDP-forming] subunit beta, mitochondrial	1.62612	0.00037989	0.00330286
D3ZJH2	Sugp2	SURP and G patch domain containing 2	2.11991	0.000501479	0.00389308
G3V9R3	Sult1d1	Sulfotransferase 1 family member D1	1.71162	0.00538037	0.0179357
A0A8I6A5F2	Sun1	Sad1 and UNC84 domain containing 1	2.81679	0.00150451	0.00772825
Q9Z2I6	Sv2c	Synaptic vesicle glycoprotein 2C	1.98136	0.000999047	0.00594462
A0A8I6GFU3	Svil	Supervillin	115.613	0.00129566	0.0069684
F1LUC0	Sybu	Syntabulin	2.86634	6.03503e-05	0.00127828
A0A0G2K1E5	Sympk	Symplekin scaffold protein	1.83638	0.0126679	0.0327319
A0A8I5ZJB9	Syne1	Spectrin repeat containing nuclear envelope protein 1	1.50167	0.00247947	0.0105557
Q9QUH6	Syngap1	Ras/Rap GTPase-activating protein SynGAP	2.10544	3.30129e-05	0.000918473
O08835	Syt11	Synaptotagmin-11	10.8635	0.000597347	0.00434872
A0A0U1RRU5	Tab1	TGF-beta activated kinase 1/MAP3K7 binding protein 1	1.86537	0.0195276	0.0458315
B2RYT9	Taco1	Translational activator of cytochrome c oxidase 1	1.88794	0.0315125	0.0656925
D3ZKT0	Tamm41	Phosphatidate cytidylyltransferase, mitochondrial	2.66328	1.96721e-07	4.40227e-05
A0A8I6A632	Tapt1	Transmembrane anterior posterior transformation 1	2.0922	0.000241495	0.00258953
A0A8I5ZMX5	Tbc1d1	TBC1 domain family member 1	1.72429	0.00462781	0.0160833
A6IJF4	Tbc1d19	TBC1 domain family, member 19	4.39573	0.00602265	0.0193741
A0A8I5ZW76	Tbc1d22b	TBC1 domain family, member 22B	2465.2	7.24351e-05	0.00141221
D4AAH9	Tbc1d23	TBC1 domain family member 23	2.96141	0.00971834	0.027259
D3ZGN0	Tbc1d4	TBC1 domain family, member 4	2.28971	0.00181945	0.00875205
A0A8I5ZJB6	Tbcd	Tubulin-specific chaperone D	1.62925	0.000610624	0.00439564
D4A6N8	Tbr1	T-box brain transcription factor 1	4.56239	0.00218549	0.00980708
P28480	Tcp1	T-complex protein 1 subunit alpha	1.61655	2.12392e-05	0.000753917
A0A0G2K6F1	Tcp11l1	T-complex 11 like 1	1.62583	2.61209e-05	0.000845562
Q9R1R4	Tdrd7	Tudor domain-containing protein 7	2.8766	0.000848527	0.00535217
Q498E2	Tdrp	Testis development-related protein	1.509	0.000243532	0.00259515
D4A6U4	Tecpr2	Tectonin beta-propeller repeat containing 2	2.2193	0.00119992	0.00666954
Q64232	Tecr	Very-long-chain enoyl-CoA reductase	1.79731	4.5032e-05	0.00110371
Q9R1K2	Tenm2	Teneurin-2	6.80216	0.00926313	0.0263702
D4ABA3	Tex52	Testis expressed 52	1.94018	0.00234011	0.0102594
Q99376	Tfrc	Transferrin receptor protein 1	1.6007	2.29224e-05	0.000781336
Q99PD6	Tgfb1i1	Transforming growth factor beta-1-induced transcript 1 protein	2.4056	0.0186119	0.0440844
A0A0G2JV24	Thbs1	Thrombospondin 1	1.6938	0.0034456	0.0131855
A0A0G2K8V3	Thoc2	THO complex subunit 2	12.2207	0.00319029	0.0124397
P01830	Thy1	Thy-1 membrane glycoprotein	1.67165	0.00039386	0.00338997
A0A8I6AC12	Tiam1	TIAM Rac1 associated GEF 1	1.61879	0.000332102	0.00308543
D3ZMS5	Tiam2	TIAM Rac1 associated GEF 2	2.52924	0.000947127	0.00576907
A0A8J8XD91	Timm17b	Translocase of inner mitochondrial membrane 17b	1.71433	0.000597408	0.00434302
A0A8I6ACU9	Timm50	Mitochondrial import inner membrane translocase subunit TIM50	1.96586	8.32233e-05	0.00151361
Q9JIT3	Tle3	Transducin-like enhancer protein 3	1.62351	0.0133946	0.0340961
Q5BJV3	Tlnrd1	Talin rod domain containing 1	1.72176	0.032171	0.0667948
Q66HG5	Tm9sf2	Transmembrane 9 superfamily member 2	6.57364	0.024797	0.0548005
D3ZLE2	Tmcc3	Transmembrane and coiled-coil domain family 3	1.80771	0.00744438	0.0225921
Q5HZE2	Tmem120a	Ion channel TACAN	4.68949	0.0211838	0.0486103
D3Z9I0	Tmem145	Transmembrane protein 145	2.98756	0.00796878	0.0236399
A0A8I6AQR3	Tmem263	Transmembrane protein 263	1.52446	0.00184611	0.00883078
A6ZIQ8	Tmem38a	Trimeric intracellular cation channel type A	1.79601	0.00572773	0.0187298
D4A105	Tmem63b	Transmembrane protein 63B	13.3364	8.34447e-06	0.00041698
Q5U2X5	Tnk2	Activated CDC42 kinase 1	1277.97	0.0229874	0.0516439
A0A8I6G251	Tnpo3	Transportin 3	2.39879	0.0105738	0.0288258
A0A0G2K6R0	Tnrc6b	Trinucleotide repeat containing adaptor 6B	2.00996	0.00124141	0.0068337
Q8CGU9	Tph2	Tryptophan 5-hydroxylase 2	2.3094	0.00027007	0.00270964
A0A8J8Y9E0	Tra2a	Transformer 2 alpha	1.70767	3.33992e-05	0.000919282
P62997	Tra2b	Transformer-2 protein homolog beta	1.91369	1.11675e-06	0.000130634
F1MAQ4	Trappc10	Trafficking protein particle complex subunit 10	2.40704	0.000374161	0.00329762
F1M9W9	Trappc8	Trafficking protein particle complex subunit 8	1.68123	0.00243442	0.0104504
E9PU02	Trappc9	Trafficking protein particle complex subunit 9	2.15917	0.000460858	0.00373549
O08629	Trim28	Transcription intermediary factor 1-beta	1.58711	0.00114766	0.00646283
A0A0G2JXN2	Trim46	Tripartite motif-containing protein 46	2.63247	0.000106633	0.00173683
Q91ZY8	Trim9	E3 ubiquitin-protein ligase TRIM9	2.20264	4.36737e-05	0.00108071
F1M0Z1	Trio	Triple functional domain protein	1.75305	0.000159505	0.00210506
A0A8I5ZWW2	Trpm3	Transient receptor potential cation channel, subfamily M, member 3	3.88633	0.0263042	0.0573677
Q9WUD2	Trpv2	Transient receptor potential cation channel subfamily V member 2	1.91998	0.000377247	0.00329659
Q9Z136	Tsc1	Hamartin	2.6095	0.000453882	0.00368475
P49816	Tsc2	Tuberin	2.00554	0.0237779	0.0529805
B0BN23	Tspan15	Tetraspanin	2494.61	0.0169594	0.0410582
Q66H46	Tspyl4	TSPY-like 4	3.14769	0.00173057	0.00843487
A0A0G2JYZ1	Ttbk2	Tau tubulin kinase 2	2.88744	0.0239036	0.0532145
A0A0G2JXJ6	Ttc7b	Tetratricopeptide repeat domain 7B	1.55911	3.0219e-05	0.000893891
D4A4P8	Ttyh2	Protein tweety homolog	2.04646	0.000804876	0.00518485
P68370	Tuba1a	Tubulin alpha-1A chain	1.54107	0.00334079	0.0128705
Q6AYZ1	Tuba1c	Tubulin alpha-1C chain	1.98882	0.000439524	0.00361957
P85108	Tubb2a	Tubulin beta-2A chain	1.54867	0.0130778	0.0335384
Q3KRE8	Tubb2b	Tubulin beta-2B chain	1.60283	0.0205299	0.047427
Q4QRB4	Tubb3	Tubulin beta-3 chain	1.67141	0.00482305	0.0165716
P69897	Tubb5	Tubulin beta-5 chain	1.52973	0.0249432	0.0550525
A6IXU7	Tubb6	Tubulin beta chain	1.50598	0.0337569	0.0693046
A6HXD6	Tubgcp2	Gamma-tubulin complex component	1.59273	0.00390883	0.0144324
P85834	Tufm	Elongation factor Tu, mitochondrial	1.89694	0.000500768	0.00389343
B2GV14	Txlna	Taxilin alpha	1.59763	8.55261e-06	0.000423272
Q3KR55	U2af1	U2 small nuclear RNA auxiliary factor 1	1.6463	0.00187767	0.00888267
B5DEH4	Uap1l1	UDP-N-acetylglucosamine pyrophosphorylase 1 like 1	1.52752	1.97506e-06	0.000181529
A0A0G2JYI7	Ubap2	Ubiquitin-associated protein 2	1.81487	0.000996507	0.00594325
F1M7B8	Ube3a	Ubiquitin-protein ligase E3A	1.60876	0.00033331	0.00309108
D3ZHB7	Ube3c	HECT-type E3 ubiquitin transferase	2.20515	0.00226974	0.010071
F1M8V2	Ube4b	Ubiquitin conjugation factor E4	1.50386	0.0122236	0.0319202
A0A8I5ZZN6	Ubr1	E3 ubiquitin-protein ligase	2.3995	0.00277871	0.0113149
D4A7F0	Ubr3	E3 ubiquitin-protein ligase	2.40048	0.000690457	0.0047195
Q2TL32	Ubr4	E3 ubiquitin-protein ligase UBR4	1.50254	0.00118075	0.00658429
A0A0G2K012	Ubxn6	UBX domain protein 6	1.87703	0.00104123	0.00610387
B2GV24	Ufl1	E3 UFM1-protein ligase 1	1.60453	0.0280119	0.0600488
D3ZMG0	Ulk1	Serine/threonine-protein kinase	2.85856	8.93393e-05	0.00158017
Q62770	Unc13c	Protein unc-13 homolog C	2.21924	0.00813682	0.0240277
A0A0U1RS25	Upf1	UPF1, RNA helicase and ATPase	1.6737	1.8191e-05	0.000709312
A0A0U1RRY8	Upf2	UPF2, regulator of nonsense mediated mRNA decay	2.21981	0.00886453	0.0255606
A0A8I6G3Q5	Uprt	Uracil phosphoribosyltransferase homolog	1.53374	0.00736923	0.0223905
Q32Q54	Uqcc1	Ubiquinol-cytochrome c reductase complex assembly factor 1	1.56317	0.0193117	0.0454908
P41542	Uso1	General vesicular transport factor p115	1.65874	0.00010416	0.0017183
Q5D006	Usp11	Ubiquitin carboxyl-terminal hydrolase 11	2.46515	0.0491265	0.0923836
Q6J1Y9	Usp19	Ubiquitin carboxyl-terminal hydrolase 19	1.76644	2.08153e-06	0.000184718
D3ZPG5	Usp30	Ubiquitin carboxyl-terminal hydrolase 30	237.976	0.0447354	0.0859474
D3ZU27	Usp31	ubiquitinyl hydrolase 1	2.21174	0.000117424	0.00184262
A0A8I6A5X2	Usp32	ubiquitinyl hydrolase 1	1.88805	0.00225907	0.0100497
B2GV41	Usp39	ubiquitinyl hydrolase 1	2.05552	0.0167944	0.0407165
Q6IE24	Usp54	Inactive ubiquitin carboxyl-terminal hydrolase 54	1.90913	0.00291061	0.0117038
A0A0G2K2C7	Usp9x	ubiquitinyl hydrolase 1	1.83747	0.000215452	0.00243722
Q80W92	Vac14	Protein VAC14 homolog	1.80963	0.000161753	0.0021077
P20156	Vgf	Neurosecretory protein VGF	1.54816	0.01529	0.0379632
P31000	Vim	Vimentin	3.26004	4.1794e-05	0.00106492
Q6TEK3	Vkorc1l1	Vitamin K epoxide reductase complex subunit 1-like protein 1	6.86017	4.92358e-06	0.000333443
D3ZTB4	Vps11	Vacuolar protein sorting-associated protein 11 homolog	1.84274	0.000136369	0.00197716
A0A8I6A4A2	Vps13a	Vacuolar protein sorting 13 homolog A	1.50182	0.00780662	0.0233066
A0A8I5ZMR7	Vps13c	Vacuolar protein sorting 13 homolog C	2.04939	0.000502422	0.00389452
A0A8I6GHP9	Vps13d	Vacuolar protein sorting 13 homolog D	3.92025	0.000106665	0.00173187
A6HQ90	Vps16	Vacuolar protein sorting-associated protein 16 homolog	1.97522	0.00065829	0.00457249
B5DFJ4	Vps18	Vacuolar protein sorting-associated protein 18 homolog	2.66592	0.00557675	0.0183409
E9PU42	Vps26c	VPS26 endosomal protein sorting factor C	1.87414	0.0409847	0.0801171
B2RZ78	Vps29	Vacuolar protein sorting-associated protein 29	1.83696	2.83781e-05	0.0008492
Q63616	Vps33b	Vacuolar protein sorting-associated protein 33B	1.57433	0.00215102	0.00974588
Q5XI83	Vps35l	VPS35 endosomal protein-sorting factor-like	1.8138	0.00043599	0.00360199
A0A0G2KA50	Vps39	VPS39 subunit of HOPS complex	16.3871	1.02269e-10	5.26378e-07
Q793F9	Vps4a	Vacuolar protein sorting-associated protein 4A	1.55606	4.14258e-05	0.00106079
A0A8I6GH80	Vps4b	vesicle-fusing ATPase	1.59596	0.001103	0.00631494
F1M4I4	Vps51	Vacuolar protein sorting-associated protein 51 homolog	1.59375	0.000114424	0.00181772
Q7TQ11	Vtn	Aa1018	1.99161	0.000209223	0.00242539
A0A0G2K3W1	Vwa8	von Willebrand factor A domain containing 8	1.9038	0.000864473	0.00542615
Q62935	Vwf	von Willebrand factor (Fragment)	2.37826	0.00113018	0.00639938
Q5BJU7	Wasf1	Actin-binding protein WASF1	1.90246	1.10711e-06	0.000132519
D4A7I6	Washc4	WASH complex subunit 4	1.98892	0.00184361	0.00884349
A0A8I6AFP0	Washc5	WASH complex subunit 5	1.5853	0.00528845	0.0177442
A0A8I6A7K7	Wdfy3	WD repeat and FYVE domain containing 3	1.7861	0.00153902	0.00785847
D3Z9L5	Wdr11	WD repeat domain 11	1.91523	0.0347301	0.0707383
F1LTR1	Wdr26	WD repeat-containing protein 26	1.68722	0.0244881	0.0542109
A0A8I6AE33	Wdr37	WD repeat-containing protein 37	1.97197	0.000470634	0.00377313
G3V9M3	Wdr47	WD repeat domain 47	1.73076	4.2243e-05	0.00107106
Q9ERH3	Wdr7	WD repeat-containing protein 7	1.90986	0.000115512	0.00182374
B2RYI0	Wdr91	WD repeat-containing protein 91	5.20151	3.07678e-08	1.31968e-05
F7FIK1	Wwp1	HECT-type E3 ubiquitin transferase	2.86146	0.00633666	0.0200583
Q5GH59	Xkr4	XK-related protein 4	2.23776	1.66856e-06	0.000171761
Q5GH56	Xkr7	XK-related protein 7	2.16901	0.0184226	0.0437165
Q80U96	Xpo1	Exportin-1	1.51317	0.00213972	0.00971178
A0A0G2JWA3	Xpo7	Exportin 7	1.67059	0.0170877	0.0412526
G3V817	Xrcc5	X-ray repair cross-complementing protein 5	1.54555	3.41722e-05	0.000930606
Q5I0L3	Yars2	Tyrosine--tRNA ligase, mitochondrial	2.47993	0.00125538	0.00686659
Q4QQU5	Yipf6	Protein YIPF6	3.87964	0.00208663	0.00953807
Q9JKY3	Zbtb18	Zinc finger and BTB domain-containing protein 18	1.91997	0.0399278	0.0784983
F7F208	Zc2hc1a	Zinc finger, C2HC-type containing 1A	2.53517	3.68251e-07	5.92309e-05
Q8K3Y6	Zc3hav1	Zinc finger CCCH-type antiviral protein 1	2.64097	0.00046938	0.00377484
Q4KLG9	Zfand2b	AN1-type zinc finger protein 2B	1.56768	1.11356e-07	3.82099e-05
D3ZR64	Zfp598	RING-type E3 ubiquitin transferase	3.54511	0.000337108	0.00310949
D4A3T4	Zfyve1	Zinc finger FYVE-type containing 1	2.57979	0.0012211	0.00676537
A0A8I5ZMR3	Zfyve28	Zinc finger FYVE-type containing 28	2.08546	0.0199839	0.0465416
Q5PQS2	Znf365	Protein ZNF365	4.96074	0.000286672	0.00279982
M0RBD9	Znrf2	RING-type E3 ubiquitin transferase	559.951	0.0239127	0.0532117
D4A7U1	Zyx	Zyxin	1.52192	0.0333395	0.0686118
D3ZG78	Zzef1	Zinc finger ZZ-type and EF-hand domain containing 1	1.83064	0.00113956	0.00642423
Decreased Proteins
F1LYQ4	A1bgl1	Ig-like domain-containing protein	0.000139842	0.0458086	0.0874868
F1LTN6	AABR07060872.1	Ig-like domain-containing protein	0.480957	0.000855299	0.00538828
A0A0G2K3L5	AABR07061001.1	Ig-like domain-containing protein	0.27277	0.0137717	0.0348835
D3ZC54	AABR07065823.2	Ig-like domain-containing protein	0.347597	0.000655475	0.00456526
A0A8I6A6H9	Acot3	Acyl-CoA thioesterase 3	0.548652	0.0113395	0.0304299
D4A6X4	Acyp1	Acylphosphatase	0.639378	0.0161636	0.0395221
Q64640	Adk	Adenosine kinase	0.643951	0.00446529	0.0157201
A0A8I6G8N1	Aida	Axin interactor, dorsalization associated	0.537309	0.00453704	0.0158535
P02770	Alb	Albumin	0.624218	0.00140331	0.00737775
O35112	Alcam	CD166 antigen	0.601026	0.000190754	0.00232656
P48037	Anxa6	Annexin A6	0.54734	0.00243191	0.010457
O08590	Aoc3	Amine oxidase [copper-containing] 3	0.60621	0.0221868	0.050262
Q4V8I5	Arl6ip4	ADP-ribosylation factor-like protein 6-interacting protein 4	0.429952	0.000154288	0.00206802
Q9ES40	Arl6ip5	PRA1 family protein 3	0.618648	0.00588663	0.0190437
Q32KK2	Arsa	Arylsulfatase A	0.653127	0.0361066	0.0729932
Q8VHT6	As3mt	Arsenite methyltransferase	0.35099	0.000166315	0.00215622
G3V619	Ascc1	Activating signal cointegrator 1 complex subunit 1	0.325706	0.0137591	0.0348686
P35434	Atp5f1d	ATP synthase subunit delta, mitochondrial	0.630863	8.2016e-06	0.000417957
P29418	Atp5f1e	ATP synthase subunit epsilon, mitochondrial	0.214708	2.12147e-07	4.19969e-05
P21571	Atp5pf	ATP synthase-coupling factor 6, mitochondrial	0.515488	3.8407e-05	0.00100346
Q5XIJ6	Babam1	BRISC and BRCA1-A complex member 1	0.500315	0.0411734	0.0803638
F7F288	Bcap29	B-cell receptor-associated protein	0.484656	0.0441	0.0849169
D3ZB65	Bccip	BRCA2 and CDKN1A interacting protein	0.260023	0.00593099	0.0191391
A0A0G2K1R2	Bcl7a	B-cell CLL/lymphoma 7 protein family member A	0.535184	0.0457781	0.0874609
P26453	Bsg	Basigin	0.634705	0.00115274	0.00647722
D3ZWD6	C8a	Complement C8 alpha chain	0.267937	0.00925907	0.0263732
Q5PPN4	Ca8	Carbonic anhydrase-related protein	0.439071	0.0142635	0.0358644
Q1WIM3	Cadm3	Cell adhesion molecule 3	0.657431	0.00183606	0.00882373
P18418	Calr	Calreticulin	0.633863	0.0060857	0.019516
A6JXV1	Car7	Carbonic anhydrase	0.605991	0.0486192	0.0917649
P55213	Casp3	Caspase-3	0.000274556	0.0404067	0.0791375
D4ABJ2	Cbln4	Cerebellin 4 precursor	0.355552	0.0330858	0.0681988
A0A8I5ZM96	Cbx1	Chromobox 1	0.639721	0.000160181	0.00210857
P04218	Cd200	OX-2 membrane glycoprotein	0.619898	0.00158518	0.00798331
O08837	Cdc5l	Cell division cycle 5-like protein	0.539216	0.0344109	0.0703666
P10959	Ces1c	Carboxylesterase 1C	0.383633	1.79569e-05	0.000705529
Q641Z5	Chac2	Putative glutathione-specific gamma-glutamylcyclotransferase 2	0.643892	0.00261302	0.0109432
M0RC17	Chl1	Cell adhesion molecule L1-like	0.662731	0.000419598	0.00351166
Q5U2Z5	Cmtr1	Cap-specific mRNA (nucleoside-2'-O-)-methyltransferase 1	0.20709	0.0386039	0.0765977
D3ZUV9	Cnot3	CCR4-NOT transcription complex, subunit 3	0.582715	0.0108622	0.0294405
Q4V885	Colec12	Collectin-12	0.121862	0.00360813	0.0136151
Q68FT1	Coq9	Ubiquinone biosynthesis protein COQ9, mitochondrial	0.661786	0.00129442	0.00697634
P18886	Cpt2	Carnitine O-palmitoyltransferase 2, mitochondrial	0.629286	0.000209778	0.00242092
P62966	Crabp1	Cellular retinoic acid-binding protein 1	0.574327	0.0159786	0.0392375
P51673	Crabp2	Cellular retinoic acid-binding protein 2	0.655467	0.0204399	0.0472829
P48199	Crp	C-reactive protein	0.520348	0.00319266	0.0124395
Q01460	Ctbs	Di-N-acetylchitobiase	0.358428	0.0397577	0.0782536
P24268	Ctsd	Cathepsin D	0.6194	0.0057371	0.0187128
Q6MGD0	Cuta	Protein CutA	0.52334	0.00829219	0.0243329
Q68EJ0	Cyb5r4	Cytochrome b5 reductase 4	0.639348	0.0258149	0.0565401
D4A5L9	Cycsl2	Cytochrome c domain-containing protein	0.649865	0.00776125	0.0232251
Q8K4F7	Dcps	m7GpppX diphosphatase	0.543121	0.0110422	0.0297717
Q920P0	Dcxr	L-xylulose reductase	0.63408	0.00333007	0.0128485
P80254	Ddt	D-dopachrome decarboxylase	0.655669	0.00308364	0.0121995
D3ZSC8	Dnajc17	DnaJ homolog subfamily C member 17	0.259659	0.0016002	0.00804317
A0A8I5ZWI8	Dnajc19	Mitochondrial import inner membrane translocase subunit TIM14	0.339889	0.000191861	0.00232355
P60905	Dnajc5	DnaJ homolog subfamily C member 5	0.624667	0.000779643	0.00508596
A0A096MJZ0	Dnal1	Dynein axonemal light chain 1	0.624427	0.000693317	0.00472649
P46101	Dpp6	Dipeptidyl aminopeptidase-like protein 6	0.657326	0.00185646	0.00885563
Q9EPB1	Dpp7	Dipeptidyl peptidase 2	0.61226	0.00420636	0.0151506
Q62651	Ech1	Delta(3,5)-Delta(2,4)-dienoyl-CoA isomerase, mitochondrial	0.656984	0.00219016	0.00981091
P69736	Edf1	Endothelial differentiation-related factor 1	0.573103	0.00818933	0.0241274
A0A096MKD1	Eef1akmt1	EEF1A lysine methyltransferase 1	0.155822	0.000420861	0.00351651
G3V6K6	Egfr	Receptor protein-tyrosine kinase	0.524758	0.00653533	0.0203986
A6JTV7	Endog	Endonuclease	0.620015	0.00487976	0.0166774
D4A2W1	Enpp4	bis(5'-adenosyl)-triphosphatase	0.111132	0.0344451	0.0703806
P84039	Enpp5	Ectonucleotide pyrophosphatase/phosphodiesterase family member 5	0.568845	0.00394417	0.0144901
A0A8I5ZM48	ENSRNOG00000062392	Ig-like domain-containing protein	0.122649	0.00465914	0.0161703
A0A8I6AII3	ENSRNOG00000062879	Nucleoside diphosphate kinase	0.49199	0.00263715	0.0109817
A0A8I6GE67	ENSRNOG00000063066	Peptidyl-prolyl cis-trans isomerase	0.645468	0.0332616	0.0684789
A0A8I6AEV5	ENSRNOG00000063148	Ig-like domain-containing protein	0.481211	0.00147793	0.00764514
A0A8I5ZX10	ENSRNOG00000063329	Ig-like domain-containing protein	0.218132	0.0468268	0.0891008
A0A8I5ZRU2	ENSRNOG00000063550	Ig-like domain-containing protein	0.423939	0.00644153	0.0201916
A0A8I6AQD7	ENSRNOG00000064041	Ig-like domain-containing protein	0.428952	0.00261793	0.010946
A0A8I6AQ74	ENSRNOG00000064086	Ig-like domain-containing protein	0.406271	0.000649315	0.00456561
A0A8I6AD89	ENSRNOG00000064245	Ig-like domain-containing protein	0.289891	0.0342259	0.0701556
A0A8I6A7R6	ENSRNOG00000065040	Ig-like domain-containing protein	0.000170651	0.000338906	0.00310935
A0A8I6ALW9	ENSRNOG00000065952	Ig-like domain-containing protein	0.408106	0.000387499	0.00335202
A0A8I6AB22	ENSRNOG00000067079	Ig-like domain-containing protein	0.130073	0.000138229	0.0019818
A0A8I6A6C3	ENSRNOG00000067603	Ig-like domain-containing protein	0.000141266	0.0034172	0.0131158
F1M5J8	ENSRNOG00000067894	Ig-like domain-containing protein	0.226216	0.00155121	0.00787383
A0A8I6ACW2	ENSRNOG00000069088	Ig-like domain-containing protein	0.109316	0.037791	0.0754208
A0A8I6AMF4	ENSRNOG00000070159	Ig-like domain-containing protein	0.366944	0.0280784	0.0601664
A0A8I6G7J3	ENSRNOG00000070816	Ig-like domain-containing protein	0.395992	0.0128842	0.033174
P97687	Entpd1	Ectonucleoside triphosphate diphosphohydrolase 1	0.405639	0.0298821	0.0630083
P07687	Ephx1	Epoxide hydrolase 1	0.635865	0.00353507	0.0134083
D3ZF97	Erlec1	Endoplasmic reticulum lectin	0.42452	0.0419333	0.0814764
Q6AYD4	Esam	Endothelial cell-selective adhesion molecule	0.659376	0.00172032	0.00840084
D4AD58	Etfrf1	Electron transfer flavoprotein regulatory factor 1	0.612267	0.00140783	0.00738645
D3ZTE0	F12	Coagulation factor XII	0.317841	0.0146267	0.0366701
P07483	Fabp3	Fatty acid-binding protein, heart	0.614198	0.00283879	0.0114778
Q5U4F3	Fam107b	Protein FAM107B	0.490571	0.0451872	0.0866537
Q9JIX3	Fhit	Bis(5'-adenosyl)-triphosphatase	0.657982	0.000234661	0.00255349
Q62632	Fstl1	Follistatin-related protein 1	0.575407	0.00365563	0.013744
Q2A121	Fto	Alpha-ketoglutarate-dependent dioxygenase FTO	0.573032	0.00833645	0.024421
Q5BJS4	Fundc1	FUN14 domain-containing protein 1	0.542066	0.00156167	0.00791912
D4ACG8	Fuom	L-fucose mutarotase	0.663732	0.0261101	0.0571137
Q66HG4	Galm	Galactose mutarotase	0.59435	0.000804859	0.00519124
A0A8I5ZPD7	Gjc3	Gap junction protein	0.630835	0.000104812	0.00172353
Q5I0D1	Glod4	Glyoxalase domain-containing protein 4	0.647717	0.00257227	0.0108609
P10860	Glud1	Glutamate dehydrogenase 1, mitochondrial	0.654814	0.000212707	0.00242213
A0A8I6A5G9	Gm2a	Ganglioside GM2 activator	0.457877	0.0351375	0.0714268
Q9Z244	Gmpr	GMP reductase 1	0.622174	0.00833092	0.0244187
Q5FVP6	Gmpr2	GMP reductase	0.649047	0.00889926	0.0256464
O35353	Gnb4	Guanine nucleotide-binding protein subunit beta-4	0.653466	7.93546e-06	0.00042107
G3V8Y0	Gng13	G protein subunit gamma 13	0.646911	0.0123594	0.0321932
B5DFC6	Gnpda1	Glucosamine-6-phosphate isomerase	0.588514	0.00387521	0.0143701
P70619	Gsr	Glutathione reductase (Fragment)	0.662223	0.00242132	0.0104376
A0A8J8YFS5	Hars1	Histidine--tRNA ligase, cytoplasmic	0.64811	0.000198323	0.00235744
B4F7C7	Hebp1	Heme-binding protein 1	0.668119	0.00515211	0.017366
P16232	Hsd11b1	11-beta-hydroxysteroid dehydrogenase 1	0.334743	0.000263571	0.00268103
F1M9B2	Igfbp7	Insulin-like growth factor binding protein 7	0.529389	5.17514e-05	0.00116827
P20760	Igg-2a	Ig gamma-2A chain C region	0.487506	0.00249208	0.0105918
P20761	Igh-1a	Ig gamma-2B chain C region	0.621842	0.0383944	0.0762997
A0A8I6AKA7	Igkvl15	RCG64259-like	0.000169202	0.0390077	0.0771312
A0A140TAA1	Igsf8	Immunoglobulin superfamily, member 8	0.572497	3.86148e-05	0.00100379
Q9Z1Z6	Ilkap	Integrin-linked kinase-associated serine/threonine phosphatase 2C	0.466493	0.00874838	0.0253393
P97697	Impa1	Inositol monophosphatase 1	0.556917	0.000225943	0.00249555
P18614	Itga1	Integrin alpha-1	0.564614	0.00204387	0.00944327
D3ZCG9	Itga3	Integrin alpha 3 variant A	0.54457	0.000883884	0.00550769
Q63258	Itga7	Integrin alpha-7	0.106704	0.000521456	0.0039999
Q99MG9	Kcnip4	Kv channel-interacting protein 4	0.256873	0.00158466	0.00798847
Q05695	L1cam	Neural cell adhesion molecule L1	0.59149	0.00103996	0.00610338
Q5PPI4	Lamp5	Lysosome-associated membrane glycoprotein 5	0.607192	0.041733	0.0812405
M0R752	Lingo2	Leucine rich repeat and Ig domain containing 2	0.456272	0.0148808	0.0371261
D4A7U6	Lsm3	U6 snRNA-associated Sm-like protein LSm3	0.594452	0.015986	0.039237
A6IE42	Lsm8	U6 snRNA-associated Sm-like protein LSm8	0.550992	0.00205032	0.00945609
Q07014	Lyn	Tyrosine-protein kinase Lyn	0.603952	0.0138477	0.035007
F1M0X6	Magohb	Mago homolog B, exon junction complex subunit	0.584324	0.00673968	0.0208845
Q6XVN8	Map1lc3a	Microtubule-associated proteins 1A/1B light chain 3A	0.63107	0.00272849	0.0112079
Q62625	Map1lc3b	Microtubule-associated proteins 1A/1B light chain 3B	0.623092	0.00404821	0.014746
D4A4U3	Mdp1	Magnesium-dependent phosphatase 1	0.626351	0.0262545	0.057308
D3ZE72	Metap1	Methionine aminopeptidase	0.284133	0.0418831	0.0814096
D3ZSU7	Mien1	Migration and invasion enhancer 1	0.266167	0.00447915	0.0157474
P97538	Mras	Ras-related protein M-Ras	0.652396	0.000944904	0.00576235
Q498R1	Mtrr	Methionine synthase reductase	0.620166	0.0066034	0.0205488
A0A8I5ZTQ0	Mydgf	Myeloid-derived growth factor	0.557464	0.00341	0.0130979
Q641W2	Myg1	MYG1 exonuclease	0.573614	0.000145036	0.00202854
M0R9L0	Naca	Nascent polypeptide associated complex subunit alpha	0.66027	0.00266412	0.0110582
Q52KK4	Naf1	H/ACA ribonucleoprotein complex non-core subunit NAF1	0.661685	0.0100444	0.0277651
A0A8I5ZKK5	Ncbp2as2	NCBP2 antisense 2 (head to head)	0.638932	0.00778562	0.0232574
O08776	Ndufaf3	NADH dehydrogenase [ubiquinone] 1 alpha subcomplex assembly factor 3	0.649293	0.00145031	0.00755543
Q63648	Nf2	Merlin (Fragment)	0.616902	0.0305257	0.0639984
P97685	Nfasc	Neurofascin	0.591405	0.000130463	0.00194073
Q9JHE8	Ninj2	Ninjurin-2	0.114203	6.68277e-06	0.000390866
Q497B0	Nit2	Omega-amidase NIT2	0.607987	0.000623182	0.0044364
Q80WA4	Nova1	RNA-binding protein Nova-1 (Fragment)	0.631879	0.00103806	0.00609919
F1M4H5	Nova2	NOVA alternative splicing regulator 2	0.605449	0.0147451	0.0369308
Q6AY80	Nqo2	Ribosyldihydronicotinamide dehydrogenase [quinone]	0.29973	0.000171633	0.0021975
Q63525	Nudc	Nuclear migration protein nudC	0.663241	0.000734338	0.004915
D4A1D4	Nudt14	Nudix hydrolase 14	0.549028	0.00422514	0.0151863
D3ZKQ0	Nudt15	Nudix hydrolase 15	0.586642	0.0277588	0.0597053
Q566C7	Nudt3	Diphosphoinositol polyphosphate phosphohydrolase 1	0.546708	0.000280217	0.00276829
P61972	Nutf2	Nuclear transport factor 2	0.614811	0.0480008	0.0909312
P04182	Oat	Ornithine aminotransferase, mitochondrial	0.650118	0.000912761	0.00563983
P02764	Orm1	Alpha-1-acid glycoprotein	0.51068	0.00424643	0.0152309
A6KMB6	Osbpl2	Oxysterol-binding protein	0.47374	0.00180392	0.0086855
A0A8I5ZNK2	Oxsr1	Serine/threonine-protein kinase OSR1	0.661477	2.12801e-06	0.000182548
Q9Z0W5	Pacsin1	Protein kinase C and casein kinase substrate in neurons protein 1	0.642958	0.000884852	0.00550706
O88767	Park7	Parkinson disease protein 7 homolog	0.664239	0.000785623	0.00511848
M0RB80	Pbp2	Phosphatidylethanolamine binding protein 2	0.628052	0.000221213	0.00246981
P61459	Pcbd1	Pterin-4-alpha-carbinolamine dehydratase	0.453613	0.000996125	0.00594786
B5DEI0	Pcyox1l	Pcyox1l protein	0.625195	0.00273778	0.0112282
Q9WVK3	Pecr	Peroxisomal trans-2-enoyl-CoA reductase	0.639531	0.0388541	0.0769755
P62963	Pfn1	Profilin-1	0.650851	0.00585454	0.0189756
Q9WTR8	Phlpp1	PH domain leucine-rich repeat protein phosphatase 1	0.432545	0.000238369	0.00258292
A0A8I6AKK7	Pitpnc1	Phosphatidylinositol transfer protein, cytoplasmic 1	0.658732	0.00507497	0.0171848
P63249	Pkia	cAMP-dependent protein kinase inhibitor alpha	0.506178	0.00127247	0.00690864
P53817	Plaat3	Phospholipase A and acyltransferase 3	0.666761	0.00125103	0.00687198
Q9QW07	Plcb4	1-phosphatidylinositol 4,5-bisphosphate phosphodiesterase beta-4	0.609623	0.0161752	0.0395316
D4A1H2	Plcxd3	Phosphatidylinositol-specific phospholipase C, X domain containing 3	0.626321	0.00186929	0.00886752
Q5FVH2	Pld3	5'-3' exonuclease PLD3	0.514347	9.22916e-05	0.00158871
O88794	Pnpo	Pyridoxine-5'-phosphate oxidase	0.662582	0.00593536	0.0191412
A0A8I6GGK9	Ppie	Peptidyl-prolyl cis-trans isomerase E	0.440578	0.04032	0.0790278
A0A8I5ZMT9	Ppih	Peptidyl-prolyl cis-trans isomerase	0.566971	0.000816988	0.00521717
B1WC34	Prkcsh	Glucosidase 2 subunit beta	0.669355	0.00378114	0.0141128
A0A8I5ZQT3	Prpf40b	Pre-mRNA processing factor 40 homolog B	0.528966	0.0392122	0.0775059
Q3T1I4	Prrc1	Protein PRRC1	0.593563	0.010821	0.0293445
P17220	Psma2	Proteasome subunit alpha type-2	0.660836	0.001961	0.00916734
P60901	Psma6	Proteasome subunit alpha type-6	0.647065	0.00939558	0.0266294
F1M6I7	Psma8	Proteasome subunit alpha type	0.58773	0.00170618	0.00836352
P34067	Psmb4	Proteasome subunit beta type-4	0.583023	0.00112685	0.00639457
P28075	Psmb5	Proteasome subunit beta type-5	0.609027	0.00868578	0.0252005
Q66H20	Ptbp2	Polypyrimidine tract-binding protein 2	0.639245	0.000365496	0.00324906
P04550	Ptms	Parathymosin	0.623494	0.0313955	0.0655017
A0A8J8XMU1	Ptprk	Protein tyrosine phosphatase, receptor type, K	0.194976	0.000674958	0.00463819
P02625	Pvalb	Parvalbumin alpha	0.543267	0.0113595	0.0304517
P09527	Rab7a	Ras-related protein Rab-7a	0.629306	0.000696741	0.00473729
O35394	Rabac1	Prenylated Rab acceptor protein 1	0.13599	0.00765961	0.0230281
Q5XI28	Raver1	Ribonucleoprotein PTB-binding 1	0.213002	0.00071806	0.00482487
Q27W01	Rbm8a	RNA-binding protein 8A	0.538406	0.00206122	0.00948086
P52759	Rida	2-iminobutanoate/2-iminopropanoate deaminase	0.494656	0.0118587	0.0313492
D4A7L6	Rpia	ribose-5-phosphate isomerase	0.534608	0.0138472	0.0350228
P62859	Rps28	Small ribosomal subunit protein eS28	0.654235	0.000157578	0.00209035
P35467	S100a1	Protein S100-A1	0.638567	0.00170551	0.00836821
Q63624	Scaf1	Splicing factor, arginine/serine-rich 19	0.000580493	0.00012131	0.00186941
P05544	Serpina3l	Serine protease inhibitor A3L	0.640582	0.0480653	0.0909864
Q63945	Set	Protein SET	0.649914	0.000248882	0.00260895
F1MA42	Sez6	Seizure related 6 homolog	0.25731	0.000656109	0.0045635
A0A8I5ZQG6	Sez6l2	Seizure related 6 homolog like 2	0.592931	0.00057085	0.00422758
Q6AXT8	Sf3a2	Splicing factor 3A subunit 2	0.65135	0.0126089	0.0326284
Q6TXG9	Sfr1	Swi5-dependent recombination DNA repair protein 1 homolog	0.424172	0.000609779	0.0043957
A0A0G2K8I0	Sh3bgrl2	SH3 domain-binding glutamic acid-rich-like protein	0.621015	0.000130296	0.00194386
P97710	Sirpa	Tyrosine-protein phosphatase non-receptor type substrate 1	0.658062	7.653e-05	0.00143759
P84551	Skor1	SKI family transcriptional corepressor 1	0.571376	0.0396533	0.0781077
A0A8I6A1K0	Slc4a1ap	Solute carrier family 4 member 1 adaptor protein	0.532634	0.00113298	0.00640818
Q641Z7	Smpdl3a	Cyclic GMP-AMP phosphodiesterase SMPDL3A	0.62704	0.0472348	0.0896782
M0R907	Snrpd3	Small nuclear ribonucleoprotein Sm D3	0.579845	0.000883166	0.00550989
F1M6V6	Spock1	Sparc/osteonectin, cwcv and kazal like domains proteoglycan 1	0.632682	0.0108958	0.0295161
Q4FZT8	Spryd4	SPRY domain-containing protein 4	0.661162	0.036267	0.0732024
Q9JKL7	Srek1	Splicing regulatory glutamine/lysine-rich protein 1	0.475445	0.00186237	0.00886736
A0A0G2QC38	Srsf11	Serine and arginine rich splicing factor 11	0.669003	0.00129509	0.00697261
P28042	Ssbp1	Single-stranded DNA-binding protein, mitochondrial	0.640406	0.00580038	0.0188476
P15589	Sts	Steryl-sulfatase	0.49943	0.00768062	0.0230374
A0A8I6ATN0	Stum	Stum, mechanosensory transduction mediator homolog	0.617855	0.00522189	0.0175552
A0A1W2Q645	Sumf2	Sulfatase modifying factor 2	0.333728	0.0208134	0.0478672
P61959	Sumo2	Small ubiquitin-related modifier 2	0.588166	0.000303488	0.0029252
D3ZSC1	Susd5	Sushi domain containing 5	0.499386	0.0281939	0.0603385
Q6PEC1	Tbca	Tubulin-specific chaperone A	0.635861	0.000495278	0.00386828
A0A0G2JTJ9	Tfcp2	Transcription factor CP2	0.448554	0.0345616	0.0705346
Q566R0	Them4	Acyl-coenzyme A thioesterase THEM4	0.552633	0.00393123	0.0144736
F1MA97	Thsd7a	Thrombospondin type 1 domain containing 7A	0.659535	0.000935915	0.00573471
P50137	Tkt	Transketolase	0.664926	0.00357007	0.0135211
Q4KLL4	Tm9sf4	Transmembrane 9 superfamily member 4	0.227391	0.0418692	0.0814132
Q63524	Tmed2	Transmembrane emp24 domain-containing protein 2	0.666788	0.03181	0.0661519
D3ZTX0	Tmed7	Transmembrane emp24 domain-containing protein 7	0.625746	0.0296802	0.0626339
Q6AYQ4	Tmem109	Voltage-gated monoatomic cation channel TMEM109	0.585048	0.0130217	0.0334445
A0A0G2K3D9	Tmem132b	Transmembrane protein 132B	0.635948	0.000730892	0.00489831
A1L1L2	Tmem214	Transmembrane protein 214	0.288801	0.00521501	0.017555
Q6JAM9	Tmem35a	Novel acetylcholine receptor chaperone	0.612429	0.000262564	0.00268138
A0A8I5ZT91	Tmx1	Thioredoxin-related transmembrane protein 1	0.644669	9.09577e-05	0.00158162
G3V912	Tmx4	Thioredoxin-related transmembrane protein 4	0.619846	0.00760555	0.0229191
D3ZCD7	Tp53rkb	non-specific serine/threonine protein kinase	0.613544	0.00236323	0.0103081
Q5PQV5	Tpbg	Trophoblast glycoprotein	0.572612	0.0200225	0.0465894
B2GV29	Trmt13	tRNA:m(4)X modification enzyme TRM13	0.630867	0.0116797	0.0310194
O89049	Txnrd1	Thioredoxin reductase 1, cytoplasmic	0.657521	0.00190271	0.00896816
A0A8I6A9Y1	U2af2	Splicing factor U2AF subunit	0.60314	0.000674338	0.00464013
A0A8I5ZW20	Ubtd2	Ubiquitin domain containing 2	0.226502	0.0100341	0.0277515
Q5BJP3	Ufm1	Ubiquitin-fold modifier 1	0.557625	0.000314517	0.00299227
D3ZHP7	Ulk3	Serine/threonine-protein kinase ULK3	0.472305	0.0175275	0.0421167
A0A0U1RRP3	Upf3b	UPF3B, regulator of nonsense mediated mRNA decay	0.400712	0.000119445	0.00185735
Q5XIF2	Uros	uroporphyrinogen-III synthase	0.589374	0.00265098	0.0110215
Q3MIE4	Vat1	Synaptic vesicle membrane protein VAT-1 homolog	0.634849	0.0082063	0.0241359
Q8R478	Wbp2	WW domain-binding protein 2	0.622197	0.00202611	0.00939496
D3ZX63	Wdr54	WD repeat domain 54	0.669603	0.00480185	0.0165318
Q4KM49	Yars1	Tyrosine--tRNA ligase, cytoplasmic	0.658403	0.00017336	0.00219774
P20759		Ig gamma-1 chain C region	0.523885	0.00190999	0.00898602
Q642A4		UPF0598 protein C8orf82 homolog	0.628638	0.0036703	0.0137589
P20762		Ig gamma-2C chain C region	0.399736	0.0361919	0.0730795
