# Supplementary material for: Parenchymal and Dyshoric Fibrillar Amyloid Pathology in the rTg-D Rat Model of Cerebral Amyloid Angiopathy Type-2
Source: Am J Pathol. 2025 Jul 17;195(11):2213–32. doi: 10.1016/j.ajpath.2025.06.008 (PMC12597696; doi:10.1016/j.ajpath.2025.06.008)
Supplement: Supplemental Table S5 [file mmc5.xlsx]

## Sheet: Table S5
Supplemental Table 5: Common Differentially Expressed Proteins in rTgD HOM and TgSD-AD Brains.
Increased	Decreased
AABR07025928.1	AABR07060872.1
Aadat	AABR07061001.1
Aagab	AABR07065823.2
Aars2	Aida
Abca1	Alb
Abca2	Alcam
Abca8a	Anxa6
Abcb1	Aoc3
Abcb9	Arl6ip4
Abcd3	Arsa
Abce1	As3mt
Abcf2	Atp5f1d
Abcf3	Atp5pf
Abcg3	Babam1
Abl2	Bcap29
Acacb	Bccip
Acad8	Bsg
Acap3	Ca8
Acly	Car7
Acot11	Cbx1
Adcy1	Cd200
Adcy2	Cdc5l
Adcy5	Ces1c
Adcy8	Chl1
Adgrb2	Cnot3
Adgrb3	Coq9
Adnp	Cpt2
Afg1l	Crabp1
Aftph	Crabp2
Agap2	Crp
Agfg1	Ctbs
Agfg2	Cuta
Agpat3	Cycsl2
Ahsa1	Dcps
Aifm3	Dnajc19
Aimp2	Dnajc5
Ajm1	Dpp6
Ak5	Dpp7
Aldh16a1	Ech1
Alg2	Eef1akmt1
Alg5	Endog
Als2	Enpp4
Ampd3	ENSRNOG00000062879
Amt	ENSRNOG00000063066
Anapc1	ENSRNOG00000063148
Ank1	ENSRNOG00000063550
Ankfy1	ENSRNOG00000064041
Ankib1	ENSRNOG00000064086
Ankrd34a	ENSRNOG00000064245
Anks1a	ENSRNOG00000065040
Anks1b	ENSRNOG00000065952
Ano10	ENSRNOG00000067079
Ap1m1	ENSRNOG00000067603
Ap2m1	ENSRNOG00000067894
Ap3b1	ENSRNOG00000070816
Apba2	Etfrf1
App	Fam107b
Arfgef1	Fhit
Arfgef2	Fstl1
Arfgef3	Fundc1
Arhgap26	Gjc3
Arhgap44	Glod4
Arhgef1	Glud1
Arhgef11	Gmpr
Arhgef12	Gnb4
Arhgef2	Gng13
Arhgef40	Gnpda1
Armc6	Hars1
Arvcf	Hsd11b1
Asap2	Igfbp7
Asl	Igg-2a
Ass1	Igsf8
Atad3	Impa1
Atg101	Itga3
Atg9a	Kcnip4
Atl1	L1cam
Atp2a2	Lsm8
Atp5f1c	Magohb
Atp6v0a1	Map1lc3a
Atp6v0d1	Map1lc3b
Atp8a1	Mdp1
Atp8a2	Metap1
Atp9a	Mien1
Babam2	Mras
Bag2	Mydgf
Bcr	Naca
Becn1	Ncbp2as2
Birc6	Ndufaf3
Bltp1	Nf2
Borcs6	Nfasc
Bphl	Ninj2
Brcc3	Nit2
Brinp2	Nova1
Brsk1	Nova2
Brsk2	Nudt3
C10h17orf75	Osbpl2
C9orf72	P20759
Cables1	P20762
Cacna1a	Pbp2
Cacna1b	Pcyox1l
Cacna1c	Phlpp1
Cacna1e	Pkia
Cad	Plaat3
Calcoco1	Plcb4
Camk2a	Plcxd3
Camk2b	Pnpo
Camk2d	Ppih
Camk2g	Psma8
Camkk1	Psmb5
Camkv	Ptbp2
Camsap1	Ptprk
Capn2	Pvalb
Carmil2	Rab7a
Caskin2	Rbm8a
Ccdc136	Rida
Ccdc177	Rpia
Ccdc186	S100a1
Ccdc28b	Scaf1
Ccdc88a	Serpina3l
Ccm2	Set
Cct3	Sez6
Ccz1	Sf3a2
Cd99l2	Sfr1
Cdc42bpa	Smpdl3a
Cdc42ep1	Snrpd3
Cdc42ep2	Srsf11
Cdc73	Ssbp1
Cdh9	Sts
Cdk18	Susd5
Cdk5	Tbca
Celsr2	Tfcp2
Cep170b	Thsd7a
Cep97	Tm9sf4
Chadl	Tmed2
Cib1	Tmed7
Clcn2	Tmem109
Clcn6	Tmem35a
Cldn10	Tmx4
Clip3	Tp53rkb
Clpx	Tpbg
Cltc	Trmt13
Clu	U2af2
Cmas	Ufm1
Cmip	Ulk3
Cnksr2	Upf3b
Cnnm2	Vat1
Cnot1	Wdr54
Cnot2
Cnot9
Cog1
Col6a1
Col6a2
Col6a3
Copb1
Copg1
Coq5
Coq8b
Cpt1a
Cryab
Csde1
Ctnnd1
Ctnnd2
Ctps2
Ctsz
Cul4a
Cyfip1
Cyfip2
Cyp7b1
D2hgdh
Daam2
Dact3
Dagla
Dap3
Dars1
Dbt
Dcaf11
Dclk1
Dclk2
Dcx
Ddhd1
Ddx19b
Ddx21
Ddx3x
Ddx3y
Ddx5
Ddx50
Dennd11
Dennd5a
Dennd5b
Deptor
Dgkb
Dgkd
Dgkh
Dgki
Dhtkd1
Dhx30
Diras1
Dis3
Disp2
Dlgap1
Dlgap2
Dlgap3
Dlgap4
Dmap1
Dmxl2
Dnajb12
Dnajb5
Dnajc13
Dnajc16
Dnajc28
Dnm1
Dnm2
Dnm3
Dock3
Dock4
Dock7
Dpm1
Dstyk
Dync1h1
Dync1li1
Dync1li2
Dyrk1a
ENSRNOG00000062895
ENSRNOG00000063289
ENSRNOG00000069649
ENSRNOG00000069918
Echdc1
Ecpas
Efr3a
Efr3b
Ehd4
Eif2b4
Eif3m
Elavl4
Elmo2
Elmod1
Elp1
Elp3
Enpep
Epg5
Epm2aip1
Eprs1
Erap1
Erlin2
Etl4
Evi5l
Exoc2
Exoc3
Exoc4
Exoc6
F3
Fads2
Fam117b
Fam120a
Fam120c
Fam171a1
Fam171a2
Fam171b
Fam98a
Farp1
Farsa
Fasn
Fbxl17l1
Fbxo41
Fdps
Fermt2
Fermt3
Fhip2a
Fibp
Flnc
Fndc3a
Fnta
Foxo3
Fryl
Fv1
Fxr1
Gabra2
Gabra3
Gabra5
Gabrb3
Gabrg2
Gadd45gip1
Gak
Gapvd1
Garem1
Gatad2b
Gba2
Gbe1
Gcc2
Gcn1
Gfap
Gfm2
Git1
Gja1
Gk
Glyr1
Gnaz
Gnl3
Golga1
Gopc
Gpr37
Gprasp1
Gpsm1
Gpx8
Gramd1a
Grin1
Grin2b
Grip2
Grm1
Grm4
Grm5
Gstt3
Gucy1a2
Gys1
Hapln2
Hcn2
Hdlbp
Heatr5b
Hectd3
Hectd4
Hid1
Higd1a
Hip1r
Hnrnpa0
Hnrnph2
Hnrnpm
Hnrnpu
Hrh1
Hspa14
Hspb1
Htra1
Htt
Huwe1
Iars1
Idh2
Igsf11
Ikbkg
Ilk
Ina
Inpp4a
Inpp5f
Ipo9
Iqgap2
Iqsec1
Irs2
Itm2b
Itm2c
Itpk1
Kalrn
Kcmf1
Kcna2
Kcna6
Kcnd2
Kcnh1
Kcnj3
Kcnma1
Kcnq2
Kctd16
Kctd8
Kidins220
Kif1a
Kif1b
Kif3a
Kifap3
Klhl22
Klhl26
Kndc1
Ksr1
Larp1
Larp4
Lars1
Lgi3
Limd2
Limk1
Lims1
Lmbrd2
Lpcat3
Lpgat1
Lrp1b
Lrpprc
Lrrc7
Lrrc8a
Lrrc8b
Lrrc8c
Lztr1
Lzts1
Madd
Maea
Maged1
Man2c1
Map2k7
Map3k7
Map4k2
Map7d1
Mapk8ip1
Mapk8ip3
Mark1
Mark2
Mark3
Mark4
Mars1
Mast3
Matk
Mbnl2
Mdk
Mettl16
Mfn2
Mindy2
Mlf2
Mmaa
Mon2
Moxd1
Mpc2
Mpdz
Mrpl16
Mrpl21
Mrpl41l1
Mrpl47
Mrps21
Mrps26
Mrps27
Msi1
Mt2
Mtcl1
Mtor
Mtrex
Mybbp1a
Mycbp2
Myef2
Myo1c
Myo5a
Naa15
Naa30
Naa35
Naa80
Nae1
Nat8l
Nbas
Ncbp1
Ncdn
Nckap1
Nckipsd
Ncln
Ndufa9
Nedd4l
Nefh
Nefl
Nefm
Nek7
Nek9
Nf1
Nfix
Nfs1
Nkiras1
Nlgn1
Nlrx1
Npepps
Nr3c1
Nsf
Nsmf
Nt5c1a
Ntpcr
Ntrk3
Nubp2
Numa1
Nup93
Oga
Ogt
Opa1
Optn
Osbp2
Osbpl6
Pak5
Pak6
Pank4
Pbld
Pcdha4
Pcdhga5
Pck2
Pcnx3
Pdcl
Pde10a
Pde2a
Pde4b
Pdxdc1
Pex5l
Pfkl
Pfkm
Pfkp
Pgbd5
Pgd
Pgls
Pgm3
Phactr1
Phb1
Phb2
Phkb
Phldb1
Pi4ka
Pik3c3
Pik3ca
Pik3ip1
Pik3r1
Pik3r4
Pikfyve
Pitpnm1
Pitpnm3
Pkp4
Plcl1
Plcxd2
Plekha5
Plpp6
Pnma8b
Pogz
Poldip3
Polr2b
Polr2i
Pom121
Ppfia1
Ppfia2
Ppip5k1
Ppp1r3f
Ppp2r2c
Ppp6r3
Prex1
Prickle2
Prkaa1
Prkaca
Prkag2
Prkca
Prkcb
Prkcg
Prodh
Prpf6
Prpf8
Psmc1
Psmc2
Psmc4
Psmc5
Psmd3
Ptcd3
Ptdss1
Ptdss2
Pten
Ptk2b
Ptpn6
Ptprc
Pxn
Pygb
Pygm
Qars1
Rab11fip2
Rab28
Rab2b
Rab3gap1
Rab3ip
Rabgap1
Rabggta
Raf1
Ralgapb
Ranbp2
Rapgef1
Rapgef2
Rapgef4
Rars1
Rasa1
Rasal2
Rasgrf1
Rasgrf2
Rassf2
Rb1cc1
Rbfox1
Rbfox3
Rdh13
Rgs12
Rheb
Rims2
Rims3
Rin1
Ripor1
Rit2
Rnasel
Rnf123
Rnf126
Rpl10
Rpl10l2
Rpl13a
Rpl15l3
Rpl17
Rpl18
Rpl18a
Rpl23
Rpl24
Rpl27al3
Rpl28l3
Rpl3
Rpl32
Rpl34
Rpl36a-ps7
Rpl37a-ps1
Rpl38l1
Rpl4
Rpl4-ps1
Rpl7
Rpl7a
Rpl8
Rpl9l2
Rps11
Rps14
Rps15a-ps9
Rps16
Rps2-ps6
Rps23
Rps24l2
Rps27
Rps3
Rps4x
Rps6
Rps6ka5
Rps6kb1
Rps7
Rps8
Rps9
Rptor
Rragc
Rrm2b
Rtca
Rufy1
Rufy2
Rusf1
Ryr2
Sacs
Sarm1
Sbf1
Sbf2
Scfd2
Scn1a
Scn8a
Scyl1
Sec11a
Sec23b
Sec24b
Septin5
Sfxn3
Sgpl1
Sgsm2
Sh2d5
Shc3
Shisa6
Shisa7
Sik3
Sipa1l2
Skic2
Skic3
Slc12a5
Slc16a1
Slc20a1
Slc23a2
Slc24a2
Slc25a1
Slc25a12
Slc25a13
Slc25a18
Slc25a22
Slc25a25
Slc25a4
Slc25a46
Slc25a5
Slc25a51
Slc27a1
Slc2a13
Slc4a2
Slc4a3
Slc7a11
Slc7a14
Slc7a5
Smad2
Smarca4
Smg9
Smim26
Snph
Snrnp200
Sntb2
Sos1
Sos2
Sowaha
Spata2L
Spcs2
Sphk2
Sphkap
Spns1
Sptlc1
Sqor
Sqstm1
Srcin1
Srgap2
Srgap3
Srp72
Srpra
Stat1
Stat2
Stat3
Stat5b
Stim2
Stk39
Stxbp1
Suclg2
Sugp2
Sult1d1
Sun1
Sv2c
Svil
Sybu
Sympk
Syne1
Syt11
Taco1
Tamm41
Tapt1
Tbc1d1
Tbc1d19
Tbc1d22b
Tbc1d23
Tbc1d4
Tbcd
Tbr1
Tcp1
Tcp11l1
Tdrd7
Tdrp
Tecpr2
Tecr
Tenm2
Tfrc
Thoc2
Tiam1
Tiam2
Timm17b
Timm50
Tle3
Tmem120a
Tmem145
Tmem263
Tmem38a
Tmem63b
Tnk2
Tnpo3
Tnrc6b
Tph2
Trappc10
Trappc8
Trappc9
Trim28
Trim46
Trim9
Trio
Trpm3
Trpv2
Tsc1
Tsc2
Tspan15
Tspyl4
Ttbk2
Ttc7b
Tuba1a
Tuba1c
Tubb2a
Tubb2b
Tubb3
Tubb5
Tubb6
Tubgcp2
Tufm
Txlna
Uap1l1
Ubap2
Ube3a
Ube3c
Ube4b
Ubr1
Ubr3
Ubr4
Ubxn6
Ufl1
Ulk1
Unc13c
Upf1
Uprt
Uso1
Usp11
Usp19
Usp31
Usp32
Usp39
Usp54
Usp9x
Vac14
Vps11
Vps13c
Vps13d
Vps16
Vps18
Vps26c
Vps29
Vps33b
Vps35l
Vps39
Vps4a
Vps51
Vwa8
Vwf
Wasf1
Washc4
Washc5
Wdfy3
Wdr11
Wdr26
Wdr37
Wdr47
Wdr7
Wdr91
Wwp1
Xkr4
Xkr7
Xpo1
Xpo7
Yars2
Yipf6
Zbtb18
Zc2hc1a
Zc3hav1
Zfand2b
Zfp598
Zfyve1
Zfyve28
Znf365
Znrf2
Zyx
Zzef1
