# Supplementary material for: Parenchymal and Dyshoric Fibrillar Amyloid Pathology in the rTg-D Rat Model of Cerebral Amyloid Angiopathy Type-2
Source: Am J Pathol. 2025 Jul 17;195(11):2213–32. doi: 10.1016/j.ajpath.2025.06.008 (PMC12597696; doi:10.1016/j.ajpath.2025.06.008)
Supplement: Supplemental Table S6 [file mmc6.xlsx]

## Sheet: Table S6
Supplemental Table 6: Abundance of Proteins from the TGF-β1 Upstream Regulator Network in rTg-D HOM and TgSD-AD Brains.
Gene ID	rTg-D HOM Fold Change	rTg-D HOM p value	TgSD-AD Fold Change	TgSD-AD p value
CD74	140.529	0.0381698	1	0.305056
COL6A2	100.759	1.29347e-05	1111.08	0.00605262
C1QA	14.4865	0.0484492	1	0.624829
HTRA1	6.1233	8.85582e-06	4.30082	7.97778e-06
PTPN6	5.57668	2.0654e-06	3.78699	0.000710387
GFAP	3.29277	4.51414e-05	5.35725	1.05957e-06
CELSR2	3.28335	0.0119533	3.68131	0.0157696
GRIN2B	3.1806	0.000382281	2.82207	0.00620222
GABRA4	3.18006	0.00279273	1	0.129186
PRKCG	3.03371	5.75071e-06	2.17772	0.000147047
PTEN	3.00623	0.00118293	2.86273	0.00327569
FOXO3	2.88749	0.00040367	2.4317	0.00127521
PXN	2.78741	0.0273846	2.54369	0.0290406
KCNJ3	2.75284	4.44286e-05	1.85745	0.0331215
LIMS1	2.69166	3.03515e-05	1.86505	0.00290688
ITPK1	2.54089	0.000138997	2.19874	0.00218059
STAT1	2.49615	3.8815e-06	2.30723	1.51591e-05
CLU	2.49573	3.71042e-08	2.11914	3.6834e-08
APP	2.4189	6.90338e-07	1.62833	5.72873e-05
ACLY	2.3255	2.01298e-06	1.82977	0.000153591
MYO1C	2.28969	0.00429503	1.74522	0.0284134
MBNL2	2.28202	5.29575e-06	2.11089	7.67895e-08
GNA14	2.27725	0.000571228	1	0.755951
AKT1	2.18637	0.000778265	1	0.0682732
STAT5B	2.17723	0.000267845	1.92582	0.00105683
IARS1	2.16873	8.3537e-05	1.93912	0.00112892
PRKCA	2.1015	4.47592e-06	1.71425	0.000124622
PFKM	2.09933	7.64547e-06	1.75452	0.000256261
F3	2.03089	0.00742203	1.96188	0.00756808
SLC25A4	1.99915	2.5863e-05	1.71859	0.000649991
PITPNM1	1.99823	9.19864e-05	1.57133	0.00402554
FERMT2	1.98418	0.000109681	1.78697	0.000538991
ILK	1.97035	4.00231e-05	1.6198	0.00529655
IRS2	1.96729	0.0300401	1.93055	0.0229156
SMARCA4	1.95108	0.000917322	1.93934	0.00318345
PFKL	1.93528	3.5743e-05	1.73516	9.28372e-05
HSPB1	1.92184	0.00968518	2.0889	7.57946e-05
USO1	1.92169	9.52931e-06	1.65874	0.00010416
STAT3	1.86606	0.000256579	1.5907	0.00236276
SLC7A5	1.8599	4.80061e-08	1.50472	0.000239741
TFRC	1.84561	7.60062e-06	1.6007	2.29224e-05
EPRS1	1.84341	3.2241e-05	1.79446	1.70947e-05
PFKP	1.84047	0.000108834	1.55694	0.00102595
SNTB2	1.83713	0.00123253	1.7714	7.88129e-05
ARF4	1.78682	0.00393412	1	0.0673009
PSMC1	1.76651	8.75341e-05	1.5811	0.000539222
ACSL3	1.70903	0.000201867	1.29051	0.0367611
GPR158	1.69101	2.66074e-07	1.34129	4.62149e-05
CLIC4	1.66292	1.63446e-05	1.3932	0.000276538
PDLIM4	1.66099	7.88163e-06	1.40497	2.70327e-05
MAVS	1.6595	9.9504e-08	1.29083	0.000444653
APOE	1.65474	0.000120872	1	0.651341
SLC2A1	1.64209	0.00277821	1.46482	0.0113858
SMAD2	1.63639	0.000386896	1.52335	0.00233387
FASN	1.61927	0.000163639	1.53716	0.000553765
GNA13	1.61775	2.86142e-05	1.37161	0.000888427
GABRB2	1.60753	0.00169045	1.43126	0.0202589
FLNB	1.60299	7.80534e-06	1.41072	8.96639e-05
CTPS1	1.60297	3.12544e-05	1.44995	8.18771e-05
ACACA	1.58515	1.16762e-05	1.49154	0.00536696
GAD1	1.58338	0.00104744	1.49138	0.0041103
PDK1	1.57817	0.000256293	1.24099	0.0461459
SLC2A3	1.57708	5.80502e-05	1.43602	0.000359181
GARS1	1.57306	5.30107e-05	1.46166	0.000494146
MAP4	1.56985	4.87309e-06	1.34627	0.000125758
RACK1	1.55477	4.92591e-05	1.29265	0.0150898
C1QB	1.55306	0.00259337	1	0.182374
GPD1	1.54306	0.000174982	1	0.207802
SLC4A2	1.53854	0.000402061	1.65821	8.09926e-06
HK1	1.53526	0.000200063	1.36707	0.00126123
FADS2	1.5161	0.0219635	1.57206	0.00642231
NOP58	1.51375	0.00283715	1.30418	0.0154648
CSRP2	1.48748	0.0410669	1.55685	0.0304291
SERPINH1	1.47864	0.000207035	1.57572	2.11011e-05
MYH11	1.32713	0.0472454	2.05507	7.84013e-06
MYH9	1.2367	0.0232212	1.82507	1.53223e-06
ADGRA1	1	0.0953467	2.71721	0.000477069
CASP3	1	0.630465	-3642.25	0.0404067
ENTPD1	1	0.416507	-2.46525	0.0298821
F12	1	0.0793034	-3.14622	0.0146267
FBLN5	1	0.763627	1.80863	0.0296313
FN1	1	0.702383	1.59957	0.000747602
HMGA1	1	0.870143	1.56393	0.000685289
ITGA7	1	0.0848471	-9.37172	0.000521456
KRT18	1	0.0687207	10.3183	0.0039495
S100A6	1	0.160186	3.54046	0.0116948
SLC4A1	1	0.171791	1.7593	0.000228472
TGFB1I1	1	0.331406	2.4056	0.0186119
THBS1	1	0.377001	1.6938	0.0034456
VIM	1	0.171733	3.26004	4.1794e-05
ITGA1	-1.37883	0.028791	-1.77112	0.00204387
ACTN1	-1.5031	0.000350633	1	0.920289
ITIH5	-1.51296	5.50982e-05	-1.26072	0.00366053
COX5A	-1.51339	1.81368e-05	-1.30676	0.00539148
FKBP2	-1.52021	0.00675637	-1.34359	0.0198978
GNB4	-1.52142	0.000151229	-1.5303	7.93546e-06
CALB2	-1.54801	0.0178826	1	0.156705
SSRP1	-1.55	0.00911783	1	0.451298
CD59	-1.56729	0.0430389	1	0.0916719
ME1	-1.5863	0.000498572	-1.45426	0.00106039
FABP5	-1.59249	0.00112426	-1.40135	0.00928978
BCL2L1	-1.59922	0.000996458	-1.46845	0.00297022
BSG	-1.61765	0.00105208	-1.57553	0.00115274
GMPR	-1.64907	0.00927755	-1.60727	0.00833092
ITGA3	-1.67117	0.00800319	-1.83631	0.000883884
TPM1	-1.71003	1.06469e-05	-1.29122	0.0281266
SNRNP70	-1.7793	0.000221714	-1.37372	0.00427753
RBM3	-1.80709	0.00269161	-1.44768	0.00393468
AIF1L	-1.83272	0.000306373	-1.33693	0.00539856
TMOD3	-1.84741	0.000312584	1	0.614892
CAV1	-1.922	0.0126506	1	0.816097
COL1A1	-1.92892	0.00483991	1	0.478554
CAT	-1.96695	7.48551e-05	-1.2782	0.0240121
ALB	-2.24939	0.000514485	-1.602	0.00140331
IGFBP7	-4.1241	9.19015e-08	-1.88897	5.17514e-05
PGAM2	-4.22805	0.0255312	1	0.251518
ADIPOQ	-5.04312	0.0308634	1	0.13738
PTPRK	-8.92545	0.000263858	-5.12883	0.000674958
